# Supplementary material for: 4-Meth­oxy-N′-(2-methoxy­naphthyl­idene)benzohydrazide
Source: Acta Crystallogr Sect E Struct Rep Online. 2008 Aug 23;64(Pt 9):o1831. doi: 10.1107/S1600536808026974 (PMC2960693; doi:10.1107/S1600536808026974)
Supplement: Supplementary file 1 [file e-64-o1831-sup1.cif]

##############################################################################
###                                                                        ###
###        Electronic paper (Acta Crystallographica Section E)             ###
###                                                                        ###
##############################################################################
#                                                                            #
# This CIF contains the data in a paper accepted for publication in Acta     #
# Crystallographica Section E. It conforms to the requirements of Notes      #
# for Authors for Section E, and has been peer reviewed under the auspices   #
# of the IUCr Commission on Journals.                                        #
#                                                                            #
# Full details of the Crystallographic Information File format               #
# are given in the paper "The Crystallographic Information File (CIF):       #
# a New Standard Archive File for Crystallography" by S. R. Hall, F. H.      #
# Allen and I. D. Brown [Acta Cryst. (1991), A47, 655-685].                  #
#                                                                            #
# The current version of the core CIF dictionary is obtainable from          #
# ftp://ftp.iucr.org/pub/cif_core.dic. The current version number is 2.4.    #
#                                                                            #
# Software is freely available for graphical display of the structure(s) in  #
# this CIF.  For information consult the CIF home page http://www.iucr.org/  #
# cif/home.html                                                              #
#                                                                            #
# This file may be used for bona fide research purposes within the           #
# scientific community so long as proper attribution is given to the journal # 
# article from which it was obtained.                                        #
#                                                                            #
##############################################################################
                                             
data_I
_audit_creation_method     SHELXL97
_chemical_name_systematic     ?
_chemical_name_common     ?
_chemical_formula_moiety     'C20 H18 N2 O3'
_chemical_formula_sum     'C20 H18 N2 O3'
_chemical_formula_weight     334.36
_chemical_melting_point     ?
_symmetry_cell_setting     monoclinic
_symmetry_space_group_name_H-M     'P 21/c'
_symmetry_space_group_name_Hall     '-P 2ybc'
loop_
    _symmetry_equiv_pos_as_xyz
    'x, y, z'
    '-x, y+1/2, -z+1/2'
    '-x, -y, -z'
    'x, -y-1/2, z-1/2'
_cell_length_a     11.675(3)
_cell_length_b     17.937(4)
_cell_length_c     8.508(3)
_cell_angle_alpha     90.00
_cell_angle_beta     110.288(3)
_cell_angle_gamma     90.00
_cell_volume     1671.2(8)
_cell_formula_units_Z     4
_cell_measurement_reflns_used     1254
_cell_measurement_theta_min     2.5
_cell_measurement_theta_max     24.5
_cell_measurement_temperature     298(2)
_exptl_crystal_description     block
_exptl_crystal_colour     colourless
_exptl_crystal_size_max     0.20
_exptl_crystal_size_mid     0.20
_exptl_crystal_size_min     0.18
_exptl_crystal_density_diffrn     1.329
_exptl_crystal_density_meas     ?
_exptl_crystal_density_method     'not measured'
_exptl_crystal_F_000     704
_exptl_absorpt_coefficient_mu     0.090
_exptl_absorpt_correction_type     multi-scan
_exptl_absorpt_process_details     '(SADABS;Sheldrick, 1996)'
_exptl_absorpt_correction_T_min     0.9821
_exptl_absorpt_correction_T_max     0.9839
_exptl_special_details     ?
_diffrn_ambient_temperature     298(2)
_diffrn_radiation_type     MoK\a
_diffrn_radiation_wavelength     0.71073
_diffrn_radiation_source     'fine-focus sealed tube'
_diffrn_radiation_monochromator     graphite
_diffrn_measurement_device_type     'Bruker SMART CCD'
_diffrn_measurement_method     \w
_diffrn_detector_area_resol_mean     ?
_diffrn_reflns_number     9333
_diffrn_reflns_av_R_equivalents     0.0478
_diffrn_reflns_av_sigmaI/netI     0.0621
_diffrn_reflns_theta_min     1.86
_diffrn_reflns_theta_max     26.60
_diffrn_reflns_theta_full     26.60
_diffrn_measured_fraction_theta_max     0.985
_diffrn_measured_fraction_theta_full     0.985
_diffrn_reflns_limit_h_min     -14
_diffrn_reflns_limit_h_max     14
_diffrn_reflns_limit_k_min     -22
_diffrn_reflns_limit_k_max     18
_diffrn_reflns_limit_l_min     -10
_diffrn_reflns_limit_l_max     10
_diffrn_standards_number     ?
_diffrn_standards_interval_count     ?
_diffrn_standards_interval_time     ?
_diffrn_standards_decay_%     ?
_refine_special_details     ?
_reflns_number_total     3445
_reflns_number_gt     1657
_reflns_threshold_expression     I>2\s(I)
_refine_ls_structure_factor_coef     Fsqd
_refine_ls_matrix_type     full
_refine_ls_R_factor_all     0.1275
_refine_ls_R_factor_gt     0.0554
_refine_ls_wR_factor_gt     0.1191
_refine_ls_wR_factor_ref     0.1483
_refine_ls_goodness_of_fit_ref     0.970
_refine_ls_restrained_S_all     0.970
_refine_ls_number_reflns     3445
_refine_ls_number_parameters     231
_refine_ls_number_restraints     1
_refine_ls_number_constraints     0
_refine_ls_hydrogen_treatment     mixed
_refine_ls_weighting_scheme     calc
_refine_ls_weighting_details
                 'calc w=1/[\s^2^(Fo^2^)+(0.0631P)^2^] where P=(Fo^2^+2Fc^2^)/3'
_atom_sites_solution_hydrogens     geom
_atom_sites_solution_primary     direct
_atom_sites_solution_secondary     difmap
_refine_ls_shift/su_max     0.001
_refine_ls_shift/su_mean     0.000
_refine_diff_density_max     0.173
_refine_diff_density_min     -0.182
_refine_ls_extinction_method     none
_refine_ls_extinction_coef     ?
loop_
    _atom_type_symbol
    _atom_type_description
    _atom_type_scat_dispersion_real
    _atom_type_scat_dispersion_imag
    _atom_type_scat_source
    'C' 'C' 0.0033 0.0016
                         'International Tables Vol C Tables 4.2.6.8 and 6.1.1.4'
    'H' 'H' 0.0000 0.0000
                         'International Tables Vol C Tables 4.2.6.8 and 6.1.1.4'
    'N' 'N' 0.0061 0.0033
                         'International Tables Vol C Tables 4.2.6.8 and 6.1.1.4'
    'O' 'O' 0.0106 0.0060
                         'International Tables Vol C Tables 4.2.6.8 and 6.1.1.4'
_computing_data_collection     'SMART (Bruker, 2001)'
_computing_cell_refinement     'SAINT (Bruker, 2001)'
_computing_data_reduction     'SAINT (Bruker, 2001)'
_computing_structure_solution     'SHELXS97 (Sheldrick, 2008)'
_computing_structure_refinement     'SHELXL97 (Sheldrick, 2008)'
_computing_molecular_graphics     'SHELXTL (Sheldrick, 2008)'
_computing_publication_material     'SHELXTL (Sheldrick, 2008)'
loop_
    _atom_site_type_symbol
    _atom_site_label
    _atom_site_fract_x
    _atom_site_fract_y
    _atom_site_fract_z
    _atom_site_U_iso_or_equiv
    _atom_site_adp_type
    _atom_site_calc_flag
    _atom_site_refinement_flags
    _atom_site_occupancy
    _atom_site_disorder_assembly
    _atom_site_disorder_group
    O O1 0.02930(16) 0.01580(9) 0.8049(2) 0.0725(6) Uani d . 1 . .
    O O2 0.25127(15) 0.32586(9) 0.7183(2) 0.0629(5) Uani d . 1 . .
    O O3 0.60192(18) 0.45464(11) 1.4125(2) 0.0838(6) Uani d . 1 . .
    N N1 0.10006(17) 0.22371(11) 0.7604(3) 0.0547(6) Uani d . 1 . .
    N N2 0.18996(18) 0.25413(11) 0.8945(3) 0.0535(6) Uani d D 1 . .
    C C1 -0.0487(2) 0.12593(13) 0.6609(3) 0.0492(6) Uani d . 1 . .
    C C2 -0.0564(2) 0.04936(14) 0.6724(3) 0.0559(7) Uani d . 1 . .
    C C3 -0.1458(3) 0.00788(16) 0.5506(4) 0.0722(8) Uani d . 1 . .
    H H3 -0.1477 -0.0438 0.5591 0.087 Uiso calc R 1 . .
    C C4 -0.2290(3) 0.04341(17) 0.4209(4) 0.0762(9) Uani d . 1 . .
    H H4 -0.2878 0.0154 0.3407 0.091 Uiso calc R 1 . .
    C C5 -0.2297(2) 0.12115(16) 0.4033(3) 0.0597(7) Uani d . 1 . .
    C C6 -0.3197(3) 0.15768(19) 0.2698(4) 0.0765(9) Uani d . 1 . .
    H H6 -0.3786 0.1295 0.1899 0.092 Uiso calc R 1 . .
    C C7 -0.3220(3) 0.2322(2) 0.2562(4) 0.0818(9) Uani d . 1 . .
    H H7 -0.3827 0.2553 0.1684 0.098 Uiso calc R 1 . .
    C C8 -0.2336(3) 0.27484(17) 0.3731(4) 0.0790(9) Uani d . 1 . .
    H H8 -0.2356 0.3265 0.3630 0.095 Uiso calc R 1 . .
    C C9 -0.1444(2) 0.24203(15) 0.5021(4) 0.0662(8) Uani d . 1 . .
    H H9 -0.0859 0.2718 0.5782 0.079 Uiso calc R 1 . .
    C C10 -0.1381(2) 0.16348(13) 0.5239(3) 0.0504(6) Uani d . 1 . .
    C C11 0.0218(3) -0.06329(14) 0.8242(4) 0.0882(10) Uani d . 1 . .
    H H11A -0.0584 -0.0761 0.8227 0.132 Uiso calc R 1 . .
    H H11B 0.0813 -0.0785 0.9290 0.132 Uiso calc R 1 . .
    H H11C 0.0374 -0.0883 0.7339 0.132 Uiso calc R 1 . .
    C C12 0.0490(2) 0.16441(13) 0.7918(3) 0.0542(7) Uani d . 1 . .
    H H12 0.0751 0.1457 0.9005 0.065 Uiso calc R 1 . .
    C C13 0.2622(2) 0.30763(13) 0.8640(4) 0.0504(6) Uani d . 1 . .
    C C14 0.3530(2) 0.34273(12) 1.0105(3) 0.0486(6) Uani d . 1 . .
    C C15 0.3425(2) 0.34574(13) 1.1687(3) 0.0562(7) Uani d . 1 . .
    H H15 0.2768 0.3225 1.1866 0.067 Uiso calc R 1 . .
    C C16 0.4276(3) 0.38248(15) 1.2979(3) 0.0658(8) Uani d . 1 . .
    H H16 0.4194 0.3830 1.4028 0.079 Uiso calc R 1 . .
    C C17 0.5237(2) 0.41823(13) 1.2766(4) 0.0612(8) Uani d . 1 . .
    C C18 0.5369(2) 0.41555(15) 1.1216(4) 0.0670(8) Uani d . 1 . .
    H H18 0.6028 0.4390 1.1050 0.080 Uiso calc R 1 . .
    C C19 0.4517(2) 0.37779(14) 0.9909(3) 0.0593(7) Uani d . 1 . .
    H H19 0.4617 0.3761 0.8872 0.071 Uiso calc R 1 . .
    C C20 0.6915(3) 0.50102(18) 1.3936(4) 0.1010(12) Uani d . 1 . .
    H H20A 0.7404 0.4736 1.3433 0.151 Uiso calc R 1 . .
    H H20B 0.7423 0.5192 1.5014 0.151 Uiso calc R 1 . .
    H H20C 0.6536 0.5424 1.3230 0.151 Uiso calc R 1 . .
    H H2 0.200(2) 0.2348(14) 0.9956(19) 0.080 Uiso d D 1 . .
loop_
    _atom_site_aniso_label
    _atom_site_aniso_U_11
    _atom_site_aniso_U_22
    _atom_site_aniso_U_33
    _atom_site_aniso_U_12
    _atom_site_aniso_U_13
    _atom_site_aniso_U_23
    O1 0.0747(13) 0.0456(11) 0.0843(15) -0.0046(9) 0.0111(11) 0.0043(10)
    O2 0.0651(12) 0.0541(11) 0.0604(13) -0.0120(8) 0.0104(10) 0.0021(9)
    O3 0.0788(14) 0.0771(13) 0.0713(14) -0.0238(11) -0.0047(11) -0.0070(11)
    N1 0.0450(12) 0.0532(13) 0.0577(14) -0.0072(10) 0.0072(11) -0.0104(11)
    N2 0.0515(12) 0.0488(13) 0.0524(14) -0.0103(10) 0.0083(11) -0.0016(11)
    C1 0.0468(15) 0.0476(15) 0.0547(17) -0.0081(12) 0.0193(13) -0.0066(13)
    C2 0.0513(16) 0.0502(16) 0.0646(19) -0.0060(13) 0.0181(15) -0.0040(14)
    C3 0.0683(19) 0.0537(17) 0.089(2) -0.0161(15) 0.0197(18) -0.0126(16)
    C4 0.068(2) 0.069(2) 0.081(2) -0.0206(16) 0.0136(18) -0.0232(17)
    C5 0.0531(17) 0.0646(18) 0.0578(18) -0.0094(14) 0.0146(14) -0.0110(15)
    C6 0.0603(19) 0.094(3) 0.063(2) -0.0087(17) 0.0059(15) -0.0136(18)
    C7 0.070(2) 0.092(3) 0.069(2) 0.0049(18) 0.0060(17) 0.0046(19)
    C8 0.0643(19) 0.0676(19) 0.090(2) 0.0006(16) 0.0075(18) 0.0054(17)
    C9 0.0542(17) 0.0577(18) 0.075(2) -0.0040(13) 0.0078(15) -0.0026(15)
    C10 0.0438(14) 0.0504(15) 0.0572(17) -0.0056(12) 0.0177(13) -0.0069(13)
    C11 0.103(3) 0.0471(18) 0.109(3) -0.0049(16) 0.030(2) 0.0073(17)
    C12 0.0488(15) 0.0477(15) 0.0603(17) -0.0032(12) 0.0115(13) -0.0016(13)
    C13 0.0508(15) 0.0391(14) 0.0590(18) 0.0021(12) 0.0160(14) 0.0056(13)
    C14 0.0418(14) 0.0382(13) 0.0590(18) -0.0006(11) 0.0090(13) 0.0026(12)
    C15 0.0526(15) 0.0515(16) 0.0634(19) -0.0078(12) 0.0188(14) 0.0006(14)
    C16 0.0723(19) 0.0597(17) 0.0570(18) -0.0077(15) 0.0117(16) -0.0060(14)
    C17 0.0516(17) 0.0424(15) 0.073(2) -0.0052(12) 0.0000(15) 0.0074(14)
    C18 0.0535(17) 0.0699(19) 0.068(2) -0.0162(14) 0.0087(15) 0.0117(16)
    C19 0.0534(16) 0.0616(16) 0.0616(18) -0.0061(13) 0.0181(14) 0.0078(14)
    C20 0.085(2) 0.083(2) 0.104(3) -0.0336(19) -0.006(2) -0.001(2)
_geom_special_details     ?
loop_
    _geom_bond_atom_site_label_1
    _geom_bond_atom_site_label_2
    _geom_bond_site_symmetry_2
    _geom_bond_distance
    _geom_bond_publ_flag
    O1 C2 . 1.361(3) ?
    O1 C11 . 1.434(3) ?
    O2 C13 . 1.245(3) ?
    O3 C17 . 1.366(3) ?
    O3 C20 . 1.388(3) ?
    N1 C12 . 1.292(3) ?
    N1 N2 . 1.368(3) ?
    N2 C13 . 1.361(3) ?
    N2 H2 . 0.895(10) ?
    C1 C2 . 1.382(3) ?
    C1 C10 . 1.434(3) ?
    C1 C12 . 1.462(3) ?
    C2 C3 . 1.402(4) ?
    C3 C4 . 1.351(4) ?
    C3 H3 . 0.9300 ?
    C4 C5 . 1.402(4) ?
    C4 H4 . 0.9300 ?
    C5 C6 . 1.413(4) ?
    C5 C10 . 1.419(3) ?
    C6 C7 . 1.341(4) ?
    C6 H6 . 0.9300 ?
    C7 C8 . 1.388(4) ?
    C7 H7 . 0.9300 ?
    C8 C9 . 1.358(4) ?
    C8 H8 . 0.9300 ?
    C9 C10 . 1.420(3) ?
    C9 H9 . 0.9300 ?
    C11 H11A . 0.9600 ?
    C11 H11B . 0.9600 ?
    C11 H11C . 0.9600 ?
    C12 H12 . 0.9300 ?
    C13 C14 . 1.470(3) ?
    C14 C19 . 1.372(3) ?
    C14 C15 . 1.395(3) ?
    C15 C16 . 1.368(3) ?
    C15 H15 . 0.9300 ?
    C16 C17 . 1.358(3) ?
    C16 H16 . 0.9300 ?
    C17 C18 . 1.381(4) ?
    C18 C19 . 1.384(3) ?
    C18 H18 . 0.9300 ?
    C19 H19 . 0.9300 ?
    C20 H20A . 0.9600 ?
    C20 H20B . 0.9600 ?
    C20 H20C . 0.9600 ?
loop_
    _geom_angle_atom_site_label_1
    _geom_angle_atom_site_label_2
    _geom_angle_atom_site_label_3
    _geom_angle_site_symmetry_1
    _geom_angle_site_symmetry_3
    _geom_angle
    _geom_angle_publ_flag
    C2 O1 C11 . . 118.4(2) ?
    C17 O3 C20 . . 119.9(3) ?
    C12 N1 N2 . . 115.6(2) ?
    C13 N2 N1 . . 118.0(2) ?
    C13 N2 H2 . . 124.7(18) ?
    N1 N2 H2 . . 117.2(18) ?
    C2 C1 C10 . . 118.5(2) ?
    C2 C1 C12 . . 117.9(2) ?
    C10 C1 C12 . . 123.6(2) ?
    O1 C2 C1 . . 116.8(2) ?
    O1 C2 C3 . . 121.5(2) ?
    C1 C2 C3 . . 121.7(3) ?
    C4 C3 C2 . . 119.6(3) ?
    C4 C3 H3 . . 120.2 ?
    C2 C3 H3 . . 120.2 ?
    C3 C4 C5 . . 122.2(3) ?
    C3 C4 H4 . . 118.9 ?
    C5 C4 H4 . . 118.9 ?
    C4 C5 C6 . . 121.5(3) ?
    C4 C5 C10 . . 118.7(3) ?
    C6 C5 C10 . . 119.8(3) ?
    C7 C6 C5 . . 121.3(3) ?
    C7 C6 H6 . . 119.4 ?
    C5 C6 H6 . . 119.4 ?
    C6 C7 C8 . . 120.0(3) ?
    C6 C7 H7 . . 120.0 ?
    C8 C7 H7 . . 120.0 ?
    C9 C8 C7 . . 120.8(3) ?
    C9 C8 H8 . . 119.6 ?
    C7 C8 H8 . . 119.6 ?
    C8 C9 C10 . . 121.8(3) ?
    C8 C9 H9 . . 119.1 ?
    C10 C9 H9 . . 119.1 ?
    C5 C10 C9 . . 116.4(2) ?
    C5 C10 C1 . . 119.3(2) ?
    C9 C10 C1 . . 124.2(2) ?
    O1 C11 H11A . . 109.5 ?
    O1 C11 H11B . . 109.5 ?
    H11A C11 H11B . . 109.5 ?
    O1 C11 H11C . . 109.5 ?
    H11A C11 H11C . . 109.5 ?
    H11B C11 H11C . . 109.5 ?
    N1 C12 C1 . . 121.7(2) ?
    N1 C12 H12 . . 119.2 ?
    C1 C12 H12 . . 119.2 ?
    O2 C13 N2 . . 121.3(2) ?
    O2 C13 C14 . . 121.8(2) ?
    N2 C13 C14 . . 116.9(2) ?
    C19 C14 C15 . . 117.3(2) ?
    C19 C14 C13 . . 118.9(2) ?
    C15 C14 C13 . . 123.8(2) ?
    C16 C15 C14 . . 120.7(2) ?
    C16 C15 H15 . . 119.6 ?
    C14 C15 H15 . . 119.6 ?
    C17 C16 C15 . . 121.6(3) ?
    C17 C16 H16 . . 119.2 ?
    C15 C16 H16 . . 119.2 ?
    C16 C17 O3 . . 117.0(3) ?
    C16 C17 C18 . . 118.8(3) ?
    O3 C17 C18 . . 124.1(3) ?
    C17 C18 C19 . . 119.8(3) ?
    C17 C18 H18 . . 120.1 ?
    C19 C18 H18 . . 120.1 ?
    C14 C19 C18 . . 121.7(3) ?
    C14 C19 H19 . . 119.1 ?
    C18 C19 H19 . . 119.1 ?
    O3 C20 H20A . . 109.5 ?
    O3 C20 H20B . . 109.5 ?
    H20A C20 H20B . . 109.5 ?
    O3 C20 H20C . . 109.5 ?
    H20A C20 H20C . . 109.5 ?
    H20B C20 H20C . . 109.5 ?
loop_
    _geom_hbond_atom_site_label_D
    _geom_hbond_atom_site_label_H
    _geom_hbond_atom_site_label_A
    _geom_hbond_site_symmetry_A
    _geom_hbond_distance_DH
    _geom_hbond_distance_HA
    _geom_hbond_distance_DA
    _geom_hbond_angle_DHA
    _geom_hbond_publ_flag
    N2 H2 O2 4_566 0.895(10) 2.084(12) 2.965(3) 167(2) yes
data_global
_journal_date_recd_electronic     2008-08-13
_journal_date_accepted     2008-08-21
_journal_name_full     'Acta Crystallographica, Section E'
_journal_year     2008
_journal_volume     64
_journal_issue      9
_journal_page_first     o1831
_journal_page_last     o1831
_journal_paper_category     QO
_journal_coeditor_code     BH2188
_publ_contact_author_name     'Xiao-Yang Qiu'
_publ_contact_author_address
;
Department of Chemistry
Shangqiu Normal University
Shangqiu 476000
People's Republic of China
;
_publ_contact_author_email     xiaoyang_qiu@126.com
_publ_contact_author_fax     ?
_publ_contact_author_phone     ?
_publ_section_title
;
4-Methoxy-<i>N'</i>-(2-methoxynaphthylidene)benzohydrazide
;
loop_
    _publ_author_name
    _publ_author_address
    "Qiu, Xiao-Yang"
;
Department of Chemistry
Shangqiu Normal University
Shangqiu 476000
People's Republic of China
;
_publ_section_synopsis     .
