# Supplementary material for: 4-Meth­oxy-N′-(2-methoxy­naphthyl­idene)benzohydrazide
Source: Acta Crystallogr Sect E Struct Rep Online. 2008 Aug 23;64(Pt 9):o1831. doi: 10.1107/S1600536808026974 (PMC2960693; doi:10.1107/S1600536808026974)
Supplement: Supplementary file 2 [file e-64-o1831-Isup2.hkl]

# 
# h,k,l, Fc-squared, Fo-squared, sigma(Fo-squared) and status flag 
# 
data_I
_shelx_title ' p21c in P2(1)/c' 
_shelx_refln_list_code          4 
_shelx_F_calc_maximum      198.57 
_exptl_crystal_F_000       704.00 
_reflns_d_resolution_high  0.7936 
 
loop_ 
 _symmetry_equiv_pos_as_xyz 
 'x, y, z' 
 '-x, y+1/2, -z+1/2' 
 '-x, -y, -z' 
 'x, -y-1/2, z-1/2' 
 
_cell_length_a    11.6750 
_cell_length_b    17.9370 
_cell_length_c     8.5080 
_cell_angle_alpha  90.000 
_cell_angle_beta  110.288 
_cell_angle_gamma  90.000 
 
_shelx_F_squared_multiplier     1.000 
 
loop_ 
 _refln_index_h 
 _refln_index_k 
 _refln_index_l 
 _refln_F_squared_calc 
 _refln_F_squared_meas 
 _refln_F_squared_sigma 
 _refln_observed_status 
   1   0   0     1149.47     1275.12     19.82 o 
   2   0   0      395.42      353.99      7.32 o 
   3   0   0      975.94      911.59     21.44 o 
   4   0   0     1054.09     1019.62     17.74 o 
   5   0   0        3.41        3.13      2.99 o 
   6   0   0       82.88       73.24     10.00 o 
   7   0   0       47.23       38.82     10.04 o 
   8   0   0        0.74        2.63      8.07 o 
   9   0   0       61.76       59.84     13.44 o 
  10   0   0      596.87      624.96     32.68 o 
  11   0   0      145.05      126.55     19.97 o 
  12   0   0        6.77       15.95     12.82 o 
  13   0   0        0.00       13.91     14.02 o 
   1   1   0       23.12       30.44      3.09 o 
   2   1   0      298.43      285.75      5.63 o 
   3   1   0        2.46        6.64      2.17 o 
   4   1   0        0.61       -1.00      3.13 o 
   5   1   0      342.19      367.95      9.57 o 
   6   1   0       53.93       50.83      4.99 o 
   7   1   0      102.62      110.88      7.23 o 
   8   1   0       50.26       51.77      9.56 o 
   9   1   0       40.15       32.10     12.36 o 
  10   1   0      131.26      136.32     18.21 o 
  11   1   0       15.28        8.38      8.05 o 
  12   1   0      417.30      388.37     21.52 o 
  13   1   0        6.86        5.06      8.52 o 
   0   2   0       89.49      113.57      4.40 o 
   1   2   0      173.39      193.65      6.51 o 
   2   2   0    13204.32    13378.30     95.05 o 
   3   2   0     1163.41     1151.63     10.96 o 
   4   2   0      676.36      684.60     17.45 o 
   5   2   0      629.19      650.29     10.73 o 
   6   2   0       21.32       22.34      3.54 o 
   7   2   0      107.01      114.84      6.75 o 
   8   2   0       14.19       13.71      4.89 o 
   9   2   0       79.34       97.33     10.79 o 
  10   2   0        7.65       14.20      7.85 o 
  11   2   0       33.94       34.75     10.51 o 
  12   2   0       29.16       37.43     11.33 o 
  13   2   0       19.19       42.18     11.45 o 
   1   3   0     2060.40     1949.02     15.83 o 
   2   3   0     2035.56     2026.80     15.37 o 
   3   3   0       99.69      105.12      3.56 o 
   4   3   0       17.60       15.60      2.14 o 
   5   3   0     1577.12     1635.06     23.40 o 
   6   3   0      438.13      473.42     12.01 o 
   7   3   0        3.93        4.21      2.88 o 
   8   3   0       38.03       42.65      6.12 o 
   9   3   0        0.16       -6.63      5.79 o 
  10   3   0      140.43      142.36     27.56 o 
  11   3   0       93.56      106.26     13.14 o 
  12   3   0        1.31        1.85      7.95 o 
  13   3   0       11.01        7.32      8.97 o 
   0   4   0      370.45      323.16      8.11 o 
   1   4   0     8023.31     8027.13     53.10 o 
   2   4   0     3898.08     3568.61     24.71 o 
   3   4   0      184.70      190.35      4.83 o 
   4   4   0      303.26      352.05      7.65 o 
   5   4   0       26.87       26.74      2.93 o 
   6   4   0      164.60      157.55      6.36 o 
   7   4   0      123.18      138.71      6.65 o 
   8   4   0       17.53       20.31      4.93 o 
   9   4   0       39.41       39.84      6.62 o 
  10   4   0      293.27      324.03     18.23 o 
  11   4   0        0.80        4.24      7.75 o 
  12   4   0        8.87        5.46      7.99 o 
  13   4   0        1.18        9.34      9.66 o 
   1   5   0     4800.77     4972.12     47.31 o 
   2   5   0     4968.58     5050.41     32.99 o 
   3   5   0      757.52      668.81      9.00 o 
   4   5   0        0.12        0.33      1.89 o 
   5   5   0      865.75      851.06     11.88 o 
   6   5   0       50.87       61.64      4.31 o 
   7   5   0        5.51        8.71      3.91 o 
   8   5   0        9.03        4.13      4.10 o 
   9   5   0      308.68      361.71     13.78 o 
  10   5   0        4.96        3.75      4.29 o 
  11   5   0       82.17       72.65     12.18 o 
  12   5   0       15.97       11.90      9.39 o 
  13   5   0        1.40        6.98      9.46 o 
   0   6   0      661.66      704.51     14.02 o 
   1   6   0      426.34      398.99      6.49 o 
   2   6   0     2340.49     2503.25     20.26 o 
   3   6   0     4583.24     4507.96     38.41 o 
   4   6   0       10.65        6.94      2.50 o 
   5   6   0      178.34      180.08      5.87 o 
   6   6   0       11.96       14.75      3.09 o 
   7   6   0       58.94       67.91      4.97 o 
   8   6   0       62.67       86.53      7.87 o 
   9   6   0        7.25        4.69      4.71 o 
  10   6   0      206.24      201.65     11.66 o 
  11   6   0       45.17       53.08     11.77 o 
  12   6   0        2.84        3.70      8.96 o 
  13   6   0       20.80       27.25     16.84 o 
   1   7   0      239.73      301.83     17.25 o 
   2   7   0        5.28        8.43      2.09 o 
   3   7   0     1082.57     1161.60     13.42 o 
   4   7   0     1831.88     1865.26     18.69 o 
   5   7   0      242.37      237.64      6.80 o 
   6   7   0       17.33       13.31      4.63 o 
   7   7   0        2.15        3.59      2.85 o 
   8   7   0        6.05       -1.95      3.23 o 
   9   7   0      510.07      536.71     16.66 o 
  10   7   0        0.01       -3.32      4.42 o 
  11   7   0       18.10       16.43      6.18 o 
  12   7   0        0.05        6.17      8.89 o 
  13   7   0        1.73        2.24     12.98 o 
   0   8   0     1006.93     1002.12     19.10 o 
   1   8   0       90.85       91.62      4.59 o 
   2   8   0        6.32        7.25      2.20 o 
   3   8   0      352.37      340.83      8.16 o 
   4   8   0      390.09      403.46      9.92 o 
   5   8   0       39.73       43.50      3.89 o 
   6   8   0      230.77      223.00      7.26 o 
   7   8   0       43.03       43.95      4.73 o 
   8   8   0      377.47      404.03     12.62 o 
   9   8   0       99.15       85.94     12.57 o 
  10   8   0        1.48        0.92      6.66 o 
  11   8   0       12.22       13.91     10.51 o 
  12   8   0        8.38       12.92      9.77 o 
   1   9   0      436.55      498.98     15.91 o 
   2   9   0      125.74      137.11      5.06 o 
   3   9   0      755.00      732.62     11.17 o 
   4   9   0      143.78      149.15      5.78 o 
   5   9   0        0.24        0.61      2.45 o 
   6   9   0        6.26        2.25      2.80 o 
   7   9   0      645.49      608.80     12.49 o 
   8   9   0      269.81      262.71     10.39 o 
   9   9   0        0.50        4.96      4.73 o 
  10   9   0       22.10       21.79      6.42 o 
  11   9   0       37.94       49.58      9.73 o 
  12   9   0       36.88       23.02     19.78 o 
   0  10   0     1722.08     1890.79     43.92 o 
   1  10   0      125.12      133.74      5.88 o 
   2  10   0       81.85       91.77      4.64 o 
   3  10   0      177.43      176.15      6.01 o 
   4  10   0      544.31      507.85     10.13 o 
   5  10   0      170.86      165.43      6.64 o 
   6  10   0       85.72      103.69      6.13 o 
   7  10   0      293.31      296.71      9.43 o 
   8  10   0       10.41        3.48      5.10 o 
   9  10   0        1.16       -4.57      4.59 o 
  10  10   0        9.84       16.61      9.43 o 
  11  10   0       23.02       16.71      7.73 o 
  12  10   0        0.69       37.51     15.99 o 
   1  11   0       41.76       39.83      3.60 o 
   2  11   0        6.25        3.87      2.35 o 
   3  11   0      520.39      488.70      9.87 o 
   4  11   0        2.92        1.87      2.59 o 
   5  11   0       41.63       49.19      4.66 o 
   6  11   0      660.76      674.68     13.09 o 
   7  11   0        4.17       11.97      4.62 o 
   8  11   0       64.35       59.95     12.53 o 
   9  11   0       19.18       33.01      8.31 o 
  10  11   0        4.62        3.48      6.35 o 
  11  11   0       13.83       20.34      8.17 o 
  12  11   0        6.89       10.62     14.49 o 
   0  12   0      540.71      579.27     31.13 o 
   1  12   0       24.66       23.91      3.35 o 
   2  12   0      124.26      117.51      5.56 o 
   3  12   0       19.60       15.77      3.76 o 
   4  12   0       30.97       26.19      4.46 o 
   5  12   0      184.34      175.63      8.60 o 
   6  12   0      814.01      814.25     16.99 o 
   7  12   0        4.79        9.87      4.64 o 
   8  12   0        8.64        6.77      4.87 o 
   9  12   0        2.14       13.98     11.74 o 
  10  12   0       14.19       29.86     15.41 o 
  11  12   0        1.11       11.12     13.60 o 
   1  13   0      208.12      178.25      9.09 o 
   2  13   0        2.04        3.31      3.21 o 
   3  13   0       48.61       56.29      5.56 o 
   4  13   0      259.27      221.31     11.11 o 
   5  13   0      418.24      444.79     15.56 o 
   6  13   0      916.92      887.40     22.18 o 
   7  13   0        1.14       -5.96      5.34 o 
   8  13   0       17.70       21.93      8.86 o 
   9  13   0        2.40       16.30     13.52 o 
  10  13   0        0.41       15.72     12.36 o 
  11  13   0        0.85       31.60     16.30 o 
   0  14   0       27.67       28.82     11.20 o 
   1  14   0        1.11        2.03      6.05 o 
   2  14   0      180.64      173.29     13.18 o 
   3  14   0       78.07       88.47     10.86 o 
   4  14   0       20.89       14.51      5.47 o 
   5  14   0      232.14      260.62     18.33 o 
   6  14   0      103.90      115.67     10.44 o 
   7  14   0       10.38       11.07      6.38 o 
   8  14   0        4.54        5.94      7.92 o 
   9  14   0       11.89       38.71     15.03 o 
  10  14   0        3.40       -0.70     12.28 o 
   1  15   0        0.03        1.20      7.15 o 
   2  15   0       27.18       29.30      8.73 o 
   3  15   0      162.18      177.95     23.12 o 
   4  15   0      474.73      522.22     30.46 o 
   5  15   0       38.25       42.99     13.58 o 
   6  15   0      357.51      369.54     19.05 o 
   7  15   0        3.20        9.53      8.00 o 
   8  15   0        0.38       -4.87     10.74 o 
  10  15   0       31.73       36.50     16.30 o 
   0  16   0       38.68       32.60     12.01 o 
   1  16   0       40.74       20.77      9.54 o 
   2  16   0        1.23       -8.92      5.95 o 
   3  16   0       19.09       17.40      7.54 o 
   4  16   0      137.53       99.70     12.42 o 
   5  16   0       28.60       20.30      8.54 o 
   6  16   0       15.56        7.45      7.93 o 
   7  16   0       56.48       36.85     10.73 o 
   8  16   0        5.47       19.01     13.67 o 
   1  17   0       17.32       26.16      8.34 o 
   2  17   0        0.44        1.09      6.69 o 
   3  17   0       71.53       78.50     11.99 o 
   4  17   0       27.16       30.52     13.35 o 
   5  17   0       30.73       24.80      9.10 o 
   6  17   0        1.61       14.13      8.32 o 
   7  17   0        2.54        3.31      7.29 o 
   8  17   0       15.51       22.44     14.79 o 
   0  18   0      147.44      161.66     21.44 o 
   1  18   0       61.84       56.59     10.72 o 
   2  18   0        0.03        4.94      9.29 o 
   3  18   0       64.95       77.67     14.18 o 
   4  18   0       49.89       64.33     11.55 o 
   5  18   0        0.01        8.66      7.52 o 
   6  18   0       17.38       16.63      9.08 o 
   7  18   0        0.72       11.03      8.96 o 
   8  18   0        1.70        0.35     13.29 o 
   1  19   0        4.38        0.44      6.69 o 
   2  19   0        9.10       18.66      8.52 o 
   3  19   0      101.52      117.69     14.73 o 
   4  19   0        0.15       -1.34      7.37 o 
   5  19   0       45.67       77.85     24.24 o 
   6  19   0        4.73       -6.47      7.52 o 
   7  19   0        0.01       -0.35     11.01 o 
   0  20   0        4.63        8.69     10.12 o 
   1  20   0        0.57        7.71      7.55 o 
   2  20   0       43.71       74.02     12.49 o 
   3  20   0       12.46        3.74     10.28 o 
   4  20   0       55.51       53.69     11.29 o 
   5  20   0        1.49        0.33      9.35 o 
   6  20   0       16.03       30.51     10.90 o 
   1  21   0       11.93       13.38      8.78 o 
   2  21   0       31.74       45.74     11.28 o 
   3  21   0        0.77       10.96      8.88 o 
   4  21   0        0.00       16.03      9.02 o 
   0  22   0        9.36       32.76     14.87 o 
   1  22   0        0.92        4.04      8.30 o 
   2  22   0        2.08       11.65      9.19 o 
 -14   1   1       27.31        9.30      9.81 o 
 -13   1   1        9.29       23.07      9.88 o 
 -12   1   1        8.86       31.43      9.79 o 
 -11   1   1        0.37        9.96      8.07 o 
 -10   1   1        3.02        2.53      4.92 o 
  -9   1   1       16.84       18.29      5.46 o 
  -8   1   1       20.02       14.97      3.75 o 
  -7   1   1        0.06       -1.51      3.17 o 
  -6   1   1      779.14      731.42     14.65 o 
  -5   1   1      355.04      380.78     16.29 o 
  -4   1   1      464.36      454.47      8.15 o 
  -3   1   1     3295.76     3234.75     61.06 o 
  -2   1   1      346.91      375.63      6.95 o 
  -1   1   1        3.38        2.68      1.88 o 
   0   1   1     2753.26     2789.29     58.50 o 
   1   1   1      211.45      207.93      6.05 o 
   2   1   1      634.23      623.52     12.06 o 
   3   1   1     2204.65     2126.49     33.68 o 
   4   1   1      301.87      304.88     10.01 o 
   5   1   1       10.77        8.41      3.84 o 
   6   1   1      119.24      117.97      8.45 o 
   7   1   1      123.86      143.53     10.40 o 
   8   1   1        0.76       -2.43      5.04 o 
   9   1   1      105.53      112.46     11.61 o 
  10   1   1      719.51      725.69     24.77 o 
  11   1   1        0.49        6.77      8.19 o 
  12   1   1       63.49       84.60     22.83 o 
  13   1   1        0.89       -3.16     10.72 o 
 -14   2   1        0.33       -3.03      9.31 o 
 -13   2   1       34.62       25.45     10.45 o 
 -12   2   1      241.40      267.82     23.45 o 
 -11   2   1        1.57       -3.12     12.38 o 
 -10   2   1        1.67       13.79      5.10 o 
  -9   2   1       46.61       49.01     10.70 o 
  -8   2   1       69.05       70.07     10.10 o 
  -7   2   1      106.49      118.58      7.47 o 
  -6   2   1        1.70        2.87      1.95 o 
  -5   2   1      262.79      233.69      6.19 o 
  -4   2   1      867.63      833.54     14.16 o 
  -3   2   1      340.22      296.86      7.88 o 
  -2   2   1    31262.44    30789.76    563.09 o 
  -1   2   1        6.33        0.69      1.48 o 
   0   2   1     2471.96     2385.95     83.48 o 
   1   2   1      360.48      338.30      6.60 o 
   2   2   1     1151.79     1091.45     16.26 o 
   3   2   1       12.53       14.91      2.75 o 
   4   2   1      460.33      477.49     21.36 o 
   5   2   1      249.45      279.75     11.02 o 
   6   2   1        0.06        3.93      3.23 o 
   7   2   1       54.15       61.45      8.50 o 
   8   2   1      288.40      297.94     11.66 o 
   9   2   1       51.35       39.80      8.76 o 
  10   2   1      112.35      120.67     25.80 o 
  11   2   1        4.22        2.81      7.59 o 
  12   2   1        6.15        7.49     16.73 o 
  13   2   1        1.57       -7.45     12.05 o 
 -14   3   1        0.04        5.41     13.25 o 
 -13   3   1       10.77        5.89      9.16 o 
 -12   3   1       25.03       28.05      9.95 o 
 -11   3   1        0.59        2.02      7.17 o 
 -10   3   1        5.42        0.31      4.57 o 
  -9   3   1      159.47      178.43     10.36 o 
  -8   3   1       76.61       83.99      7.40 o 
  -7   3   1      319.10      294.74     13.31 o 
  -6   3   1       12.54        9.30      2.21 o 
  -5   3   1     2129.06     2127.53     18.27 o 
  -4   3   1      108.26      101.16      4.68 o 
  -3   3   1     9343.42     9052.65     59.60 o 
  -2   3   1     1858.43     1782.81     15.75 o 
  -1   3   1      121.60      147.95      4.97 o 
   0   3   1     6029.75     5948.72     73.20 o 
   1   3   1     3634.21     3354.18     57.86 o 
   2   3   1     1602.95     1729.97     17.97 o 
   3   3   1      190.33      195.04      4.91 o 
   4   3   1      924.82      957.84     20.11 o 
   5   3   1     1026.76      980.22     16.94 o 
   6   3   1      340.50      345.06     10.76 o 
   7   3   1       72.28       75.26      6.71 o 
   8   3   1      119.21      148.31      9.97 o 
   9   3   1      287.07      246.89     21.55 o 
  10   3   1       62.05       59.70     10.31 o 
  11   3   1        5.23        7.81     10.24 o 
  12   3   1        3.87        3.18      8.58 o 
  13   3   1        0.88        0.46     12.55 o 
 -13   4   1        4.95        4.62     18.79 o 
 -12   4   1       27.72       20.92     26.67 o 
 -11   4   1       14.29       19.04      6.24 o 
 -10   4   1       33.89       28.63      6.60 o 
  -9   4   1       20.85       23.93      7.50 o 
  -8   4   1      205.95      196.04     11.54 o 
  -7   4   1      168.93      138.72      8.10 o 
  -6   4   1        6.63       13.37      3.07 o 
  -5   4   1       55.27       54.48      3.39 o 
  -4   4   1     1162.62     1198.25     23.34 o 
  -3   4   1     1549.26     1614.17     13.92 o 
  -2   4   1      771.71      801.01     22.83 o 
  -1   4   1     1500.80     1463.69     30.40 o 
   0   4   1     1633.65     1699.23     15.60 o 
   1   4   1     7149.82     7022.26     66.99 o 
   2   4   1       20.93       26.72      2.25 o 
   3   4   1      582.60      595.45      8.76 o 
   4   4   1      239.01      237.31      6.15 o 
   5   4   1      402.00      452.66      9.88 o 
   6   4   1      129.21      141.07      6.52 o 
   7   4   1        1.11       -2.35      4.36 o 
   8   4   1      198.75      178.11      9.84 o 
   9   4   1      136.95      121.17     12.03 o 
  10   4   1        0.49       -5.39      6.84 o 
  11   4   1       19.40       30.43      9.72 o 
  12   4   1        1.91       -5.44      8.72 o 
  13   4   1        1.06        1.70     14.68 o 
 -13   5   1        3.54        6.62      9.00 o 
 -12   5   1        7.65       23.28      6.85 o 
 -11   5   1       76.71       82.98      9.44 o 
 -10   5   1        8.03        9.62      5.20 o 
  -9   5   1       28.04       38.36      6.76 o 
  -8   5   1        1.06        2.67      4.13 o 
  -7   5   1     1264.43     1233.52     15.44 o 
  -6   5   1      199.09      217.94      6.20 o 
  -5   5   1       15.68       13.59      3.36 o 
  -4   5   1       33.18       35.63      3.04 o 
  -3   5   1     2028.91     2004.31     34.89 o 
  -2   5   1       12.37       13.41      1.85 o 
  -1   5   1       82.20       81.18      4.51 o 
   0   5   1      390.17      377.12      6.52 o 
   1   5   1     2253.65     2193.92     51.39 o 
   2   5   1      870.92      962.15     10.78 o 
   3   5   1     3826.80     4018.35     29.70 o 
   4   5   1     2757.86     3003.34     25.35 o 
   5   5   1        0.78        4.29      2.31 o 
   6   5   1       54.85       60.68      6.43 o 
   7   5   1      228.62      212.36      8.14 o 
   8   5   1      279.64      279.91     17.69 o 
   9   5   1       75.15      104.37     11.95 o 
  10   5   1        1.81        4.40      7.28 o 
  11   5   1       47.48       53.00     25.46 o 
  12   5   1        8.10        3.85      9.54 o 
 -13   6   1        2.40        5.42      9.26 o 
 -12   6   1        0.00       -1.59      6.84 o 
 -11   6   1        5.65        8.12      5.56 o 
 -10   6   1       41.72       23.48      6.25 o 
  -9   6   1       19.59       12.31      5.31 o 
  -8   6   1       12.99        7.34      4.84 o 
  -7   6   1       44.71       51.52      5.37 o 
  -6   6   1      263.32      274.01      9.44 o 
  -5   6   1      117.01      129.66      5.04 o 
  -4   6   1       63.67       64.97      3.65 o 
  -3   6   1       46.25       48.12      3.44 o 
  -2   6   1      195.52      171.20      4.22 o 
  -1   6   1       41.90       36.98      2.40 o 
   0   6   1        0.04       -2.15      1.80 o 
   1   6   1      734.53      702.26      9.51 o 
   2   6   1       51.75       64.46      3.38 o 
   3   6   1      203.74      205.87      5.68 o 
   4   6   1      123.69      112.10      4.87 o 
   5   6   1       66.00       83.15      4.84 o 
   6   6   1        5.12        0.85      2.44 o 
   7   6   1      368.23      363.56     10.60 o 
   8   6   1      158.34      174.86     10.24 o 
   9   6   1        6.52       11.59      7.79 o 
  10   6   1       50.47       51.35     10.70 o 
  11   6   1        0.59       -5.88      7.40 o 
  12   6   1        7.66        6.90      9.26 o 
 -13   7   1        0.24        8.29      6.20 o 
 -12   7   1       12.55        9.17      6.83 o 
 -11   7   1       12.36       11.22      6.14 o 
 -10   7   1       78.54       71.82     10.66 o 
  -9   7   1      196.08      195.92     11.09 o 
  -8   7   1       34.52       38.15      6.22 o 
  -7   7   1       52.80       53.68      4.54 o 
  -6   7   1      227.87      235.39      6.91 o 
  -5   7   1      520.19      500.14      9.20 o 
  -4   7   1      756.01      741.70     10.39 o 
  -3   7   1        0.06        0.97      1.84 o 
  -2   7   1      904.54      885.46     17.15 o 
  -1   7   1      273.83      278.23      5.88 o 
   0   7   1      933.03     1080.45     13.37 o 
   1   7   1      216.37      208.85      5.48 o 
   2   7   1      582.34      583.30      8.90 o 
   3   7   1       37.26       36.01      3.26 o 
   4   7   1       72.41       69.52      4.31 o 
   5   7   1       83.71       99.84      5.79 o 
   6   7   1       12.98       17.09      3.39 o 
   7   7   1      255.26      267.40      9.56 o 
   8   7   1       83.30       83.71      7.45 o 
   9   7   1        9.20       11.02      7.67 o 
  10   7   1        4.80        3.06      7.86 o 
  11   7   1        0.06        0.88      7.57 o 
  12   7   1        3.21       15.51      9.89 o 
 -13   8   1       21.63       10.69      8.00 o 
 -12   8   1       40.15       36.22      7.94 o 
 -11   8   1       18.75        9.46      5.68 o 
 -10   8   1        6.95        3.53      5.01 o 
  -9   8   1       87.01      105.46      9.05 o 
  -8   8   1        7.41        5.66      4.44 o 
  -7   8   1        0.45       -1.45      2.79 o 
  -6   8   1      142.90      135.54      5.97 o 
  -5   8   1      777.89      850.34     12.26 o 
  -4   8   1       52.97       70.41      4.00 o 
  -3   8   1      447.62      459.29      7.95 o 
  -2   8   1     3392.47     3517.80     45.18 o 
  -1   8   1     1261.24     1430.44     15.35 o 
   0   8   1        0.20       -1.22      2.30 o 
   1   8   1      388.24      437.88      6.97 o 
   2   8   1      424.09      403.14      7.59 o 
   3   8   1     2278.51     2226.99     37.74 o 
   4   8   1       98.21       97.23      5.02 o 
   5   8   1        3.90        3.67      2.65 o 
   6   8   1      106.95      107.07      6.07 o 
   7   8   1        0.00        0.14      3.02 o 
   8   8   1      143.16      128.13      8.13 o 
   9   8   1      124.98      143.51     13.56 o 
  10   8   1       67.68       49.82     11.00 o 
  11   8   1        8.17        4.02      8.28 o 
  12   8   1        6.39       12.76     16.98 o 
 -12   9   1        0.09        1.13      6.71 o 
 -11   9   1        2.69        7.51     13.71 o 
 -10   9   1        0.04        6.52      6.20 o 
  -9   9   1       45.31       42.72      6.83 o 
  -8   9   1       12.68       22.57      5.05 o 
  -7   9   1      112.89      128.91      6.47 o 
  -6   9   1      100.61       83.57      6.36 o 
  -5   9   1      446.98      472.31      9.39 o 
  -4   9   1       18.82       15.28      2.77 o 
  -3   9   1       10.23        8.26      2.42 o 
  -2   9   1      413.67      440.37      8.56 o 
  -1   9   1      110.50      128.05      4.13 o 
   0   9   1        9.68       11.81      3.72 o 
   1   9   1       96.47      108.77      4.37 o 
   2   9   1      170.48      173.67      8.51 o 
   3   9   1      585.87      595.70     10.22 o 
   4   9   1       81.29       88.16      5.04 o 
   5   9   1        0.59       -3.04      2.30 o 
   6   9   1        0.33        0.81      2.87 o 
   7   9   1      469.78      445.11     11.37 o 
   8   9   1        0.62       -4.71      4.06 o 
   9   9   1        2.01       -0.14      4.60 o 
  10   9   1        6.50        9.25     19.55 o 
  11   9   1        0.05       -0.24      8.22 o 
  12   9   1        9.45       11.41     30.09 o 
 -12  10   1       10.32       23.06      8.73 o 
 -11  10   1        0.42        5.70      6.71 o 
 -10  10   1        4.38       22.11     19.64 o 
  -9  10   1        5.87        2.97      5.70 o 
  -8  10   1       37.41       51.73      7.25 o 
  -7  10   1       72.62       60.95      6.22 o 
  -6  10   1       33.54       44.06      5.33 o 
  -5  10   1        8.40       10.46      3.09 o 
  -4  10   1      461.15      463.37     10.32 o 
  -3  10   1      101.39      117.29      6.06 o 
  -2  10   1       45.21       62.16      5.66 o 
  -1  10   1     1457.03     1591.33     19.35 o 
   0  10   1      812.45      829.42     13.35 o 
   1  10   1      520.98      519.29      8.37 o 
   2  10   1        9.78        6.92      2.43 o 
   3  10   1      315.38      348.42      9.70 o 
   4  10   1       24.92       31.08      3.76 o 
   5  10   1      111.21       97.88      5.73 o 
   6  10   1      824.48      785.95     14.55 o 
   7  10   1       61.08       79.65      6.26 o 
   8  10   1       10.24       16.91      4.96 o 
   9  10   1        0.42        1.43      4.23 o 
  10  10   1        5.39       -6.71      8.44 o 
  11  10   1        1.65       21.38     10.28 o 
 -12  11   1        1.33        2.40      7.61 o 
 -11  11   1        1.03        4.22      6.89 o 
 -10  11   1        6.57        2.39      7.73 o 
  -9  11   1       14.02       17.34      7.18 o 
  -8  11   1      338.71      362.55     14.60 o 
  -7  11   1      180.20      200.10      9.60 o 
  -6  11   1      385.35      382.47     11.51 o 
  -5  11   1       15.02       11.67      4.59 o 
  -4  11   1       36.47       37.50      4.81 o 
  -3  11   1       85.15       98.38      6.31 o 
  -2  11   1       99.62      104.50      7.40 o 
  -1  11   1      823.94      767.42     28.02 o 
   0  11   1       15.49       15.66      4.85 o 
   1  11   1      160.20      140.50      4.93 o 
   2  11   1       26.57       26.02      3.35 o 
   3  11   1      333.05      331.17      9.73 o 
   4  11   1      104.02      104.24      7.05 o 
   5  11   1       13.11       11.43      5.27 o 
   6  11   1      581.47      591.55     15.21 o 
   7  11   1        0.49        1.13      6.14 o 
   8  11   1       22.54       23.06      6.68 o 
   9  11   1        0.82       -2.94      6.76 o 
  10  11   1        2.04       14.45     13.37 o 
  11  11   1        5.72       -2.05     13.44 o 
 -12  12   1        0.14        6.05     13.23 o 
 -11  12   1        4.34       18.36      8.21 o 
 -10  12   1       15.38        4.81     14.45 o 
  -9  12   1        6.34        7.81      7.03 o 
  -8  12   1       94.43       89.54      9.40 o 
  -7  12   1      235.66      223.87     12.14 o 
  -6  12   1      571.05      561.29     14.21 o 
  -5  12   1       40.76       40.80      5.62 o 
  -4  12   1        8.74        5.79      3.49 o 
  -3  12   1      110.19      103.17      6.74 o 
  -2  12   1       96.28      108.65      7.86 o 
  -1  12   1      129.96      131.03     12.57 o 
   0  12   1       17.98       24.10      5.21 o 
   1  12   1       13.29       15.41      4.37 o 
   2  12   1      438.93      403.20     10.65 o 
   3  12   1       45.16       42.36      5.03 o 
   4  12   1       22.15       21.81      4.63 o 
   5  12   1      241.67      274.59     15.29 o 
   6  12   1        7.63        5.44      6.01 o 
   7  12   1       23.63       29.23      5.89 o 
   8  12   1        5.01        4.10      7.32 o 
   9  12   1        0.46        2.15      9.27 o 
  10  12   1        0.14       25.92     14.72 o 
  11  12   1        4.10       26.54     14.76 o 
 -11  13   1        3.64       -0.23      6.77 o 
 -10  13   1        0.18       -3.33      6.10 o 
  -9  13   1        2.90        5.02      6.79 o 
  -8  13   1       79.48       73.73      9.35 o 
  -7  13   1       49.35       53.31      6.67 o 
  -6  13   1      399.14      454.60     20.11 o 
  -5  13   1        0.48       -0.09      3.82 o 
  -4  13   1        4.70        6.44      5.84 o 
  -3  13   1       46.72       46.32      5.48 o 
  -2  13   1       33.22       37.29      9.58 o 
  -1  13   1        1.40        3.36      4.21 o 
   0  13   1        0.59       -5.32      3.55 o 
   1  13   1      215.81      223.66      8.96 o 
   2  13   1        5.10        7.71      4.60 o 
   3  13   1      122.40      127.66      9.31 o 
   4  13   1     2666.59     2552.82     46.82 o 
   5  13   1        0.53       11.29      5.79 o 
   6  13   1       19.54       21.79      8.33 o 
   7  13   1       11.02        3.70      8.38 o 
   8  13   1        0.50        5.00      8.03 o 
   9  13   1        0.00        3.60      8.00 o 
  10  13   1        3.03        5.87     12.36 o 
 -11  14   1       29.15       53.77     19.24 o 
 -10  14   1        3.40       17.11     14.64 o 
  -9  14   1       40.00       60.72     17.31 o 
  -8  14   1      265.23      226.87     24.02 o 
  -7  14   1        0.54        5.19      4.86 o 
  -6  14   1      158.68      148.05      9.03 o 
  -5  14   1        6.73        3.91      4.08 o 
  -4  14   1       12.73        9.88      4.30 o 
  -3  14   1       42.33       43.83     10.02 o 
  -2  14   1      131.41      130.02      7.77 o 
  -1  14   1       70.42       84.54      8.11 o 
   0  14   1      237.02      230.44     11.28 o 
   1  14   1       37.62       36.69      8.54 o 
   2  14   1        0.33        2.09      6.50 o 
   3  14   1      118.39      108.96     12.47 o 
   4  14   1      298.56      303.73     17.80 o 
   5  14   1        0.08       -7.62      6.65 o 
   6  14   1      137.01      107.05     19.72 o 
   7  14   1        4.10        8.15      8.20 o 
   8  14   1        0.72       13.71     12.32 o 
   9  14   1        0.05       10.28     13.83 o 
 -10  15   1        0.95       33.53     15.80 o 
  -9  15   1        0.00        0.89     11.05 o 
  -8  15   1        1.67       10.39      7.87 o 
  -7  15   1       21.24       23.33      8.80 o 
  -6  15   1       69.52       69.13      8.95 o 
  -5  15   1        5.59        7.47      5.58 o 
  -4  15   1       13.54       15.52      5.77 o 
  -3  15   1       57.43       60.31      6.51 o 
  -2  15   1        5.17        6.53      5.01 o 
  -1  15   1       26.80       31.34      8.57 o 
   0  15   1        8.71        7.04      7.32 o 
   1  15   1        4.46        1.50      6.35 o 
   2  15   1        3.64        2.12      6.47 o 
   3  15   1       30.59       36.63      9.03 o 
   4  15   1      370.40      355.83     18.84 o 
   5  15   1        4.25        4.99      7.87 o 
   6  15   1      107.16      104.07     13.22 o 
   7  15   1       11.91        1.61      9.77 o 
   8  15   1        2.07       -2.59     12.48 o 
   9  15   1       11.15       13.83     14.99 o 
 -10  16   1        4.47       19.16     16.26 o 
  -9  16   1        0.14        9.04     12.01 o 
  -8  16   1        8.53        6.97     17.29 o 
  -7  16   1        6.64       26.23     12.09 o 
  -6  16   1       77.73       88.24     12.08 o 
  -5  16   1       10.01       16.37      7.69 o 
  -4  16   1       45.53       36.91      8.94 o 
  -3  16   1        1.62       -6.09      5.96 o 
  -2  16   1       59.53       63.64     12.09 o 
  -1  16   1       33.27       45.30     13.21 o 
   0  16   1       30.98       30.71      8.59 o 
   1  16   1        1.26        8.99      7.36 o 
   2  16   1        4.48        5.58      6.95 o 
   3  16   1       53.70       52.90     10.53 o 
   4  16   1      114.05      106.67     13.28 o 
   5  16   1        0.31       -4.79      6.98 o 
   6  16   1       29.83       23.41      9.18 o 
   7  16   1        6.27       -0.44      8.79 o 
   8  16   1        6.69       14.95     13.83 o 
   9  16   1       14.63       30.05     18.89 o 
  -8  17   1        5.39       15.37     12.05 o 
  -7  17   1       17.69       45.00     14.25 o 
  -6  17   1       16.62       22.60      8.48 o 
  -5  17   1       13.84       25.22      8.37 o 
  -4  17   1       44.48       77.23     11.82 o 
  -3  17   1        6.45        9.39      7.37 o 
  -2  17   1        0.88        5.28      6.40 o 
  -1  17   1        1.19        4.04      6.65 o 
   0  17   1        3.16       -1.36      6.33 o 
   1  17   1       83.49       86.31     12.13 o 
   2  17   1       13.40       20.26      8.41 o 
   3  17   1      193.04      212.14     35.81 o 
   4  17   1       13.90        5.74     16.03 o 
   5  17   1       10.13       19.28      9.31 o 
   6  17   1        6.45       13.80      9.23 o 
   7  17   1        2.74       20.38     10.09 o 
   8  17   1        4.04       15.03     14.68 o 
  -8  18   1        0.00       12.75     12.55 o 
  -7  18   1        0.23       17.58     12.86 o 
  -6  18   1       10.73       23.12      8.44 o 
  -5  18   1       31.38       38.43      9.98 o 
  -4  18   1       18.31       11.43      9.44 o 
  -3  18   1        0.77        8.09      9.97 o 
  -2  18   1       13.87       23.03      8.82 o 
  -1  18   1       50.26       41.78     16.38 o 
   0  18   1        7.46       10.53      9.64 o 
   1  18   1        2.01       11.86      8.04 o 
   2  18   1       71.24       73.59     11.92 o 
   3  18   1       22.92       28.67     12.94 o 
   4  18   1        1.09       -8.58     11.47 o 
   5  18   1       35.31       46.30     12.15 o 
   6  18   1        7.39       15.49      9.23 o 
   7  18   1        0.51        1.20      8.51 o 
  -7  19   1        0.15       24.30     12.94 o 
  -6  19   1        1.50        1.92      7.17 o 
  -5  19   1        5.27       10.32      8.00 o 
  -4  19   1       19.77       18.97     14.33 o 
  -3  19   1        4.87       18.08     11.07 o 
  -2  19   1        7.93       11.92      7.97 o 
  -1  19   1       14.08       15.24      7.89 o 
   0  19   1        0.09       -5.12      6.94 o 
   1  19   1       16.14       18.43      8.99 o 
   2  19   1        1.12       -1.24      7.40 o 
   3  19   1        5.35        7.89      8.58 o 
   4  19   1       11.86        5.94      8.90 o 
   5  19   1       13.80       24.42      9.98 o 
   6  19   1        5.17       -2.44     16.17 o 
  -6  20   1        6.50       24.76      8.80 o 
  -5  20   1        1.73        9.68      8.03 o 
  -4  20   1        7.84        3.19      7.95 o 
  -3  20   1        3.96        6.92      9.91 o 
  -2  20   1        5.48       13.11      9.27 o 
  -1  20   1       30.38       24.53     15.43 o 
   0  20   1       17.20       42.72     10.70 o 
   1  20   1        4.46        9.54     11.36 o 
   2  20   1       37.10       34.46     10.54 o 
   3  20   1       10.45        7.33      9.12 o 
   4  20   1        0.07        4.27      8.49 o 
   5  20   1        0.18        2.13     13.89 o 
  -5  21   1       10.40       10.42      8.53 o 
  -4  21   1        0.15       17.64      9.00 o 
  -3  21   1       18.23       37.45     12.34 o 
  -2  21   1        3.99        3.20      7.45 o 
  -1  21   1        0.01        8.74      8.18 o 
   0  21   1        2.77       10.20      8.64 o 
   1  21   1       45.72       67.83     12.87 o 
   2  21   1        0.03        3.25      8.10 o 
   3  21   1        7.97       10.69      9.61 o 
   4  21   1       12.23       24.71     10.87 o 
  -2  22   1        6.64       11.36      8.56 o 
  -1  22   1        2.00       15.42      9.56 o 
   0  22   1       13.10       50.18     11.73 o 
   1  22   1       10.96       38.10     11.08 o 
 -14   0   2      200.52      207.12     28.70 o 
 -13   0   2      111.97      149.10     23.37 o 
 -12   0   2      119.17      122.64     20.55 o 
 -11   0   2        0.78       -2.43      5.45 o 
 -10   0   2       24.73       21.74      7.00 o 
  -9   0   2        3.27        1.79      6.86 o 
  -8   0   2      123.12      111.42      9.57 o 
  -7   0   2      385.29      382.53     14.26 o 
  -6   0   2      199.10      209.55     10.12 o 
  -5   0   2        1.04        1.21      2.91 o 
  -4   0   2     4488.13     4721.71     51.65 o 
  -3   0   2    39429.91    38551.00    321.26 o 
  -2   0   2    18802.52    18067.19    156.36 o 
  -1   0   2        0.08       -0.35      3.98 o 
   0   0   2     4155.59     4262.50     65.40 o 
   1   0   2     2865.00     2955.90     51.07 o 
   2   0   2      907.36      959.21     25.76 o 
   3   0   2       13.05       -0.58      3.82 o 
   4   0   2     1765.22     1601.95     38.82 o 
   5   0   2     1761.07     1648.38     41.45 o 
   6   0   2      105.89       97.27     11.97 o 
   7   0   2     1370.90     1311.43     41.37 o 
   8   0   2      714.44      789.75     34.11 o 
   9   0   2       13.47       -3.63      9.31 o 
  10   0   2      153.79      113.26     17.85 o 
  11   0   2        6.76       11.09     12.71 o 
  12   0   2        3.16        9.70     12.01 o 
 -14   1   2        2.73        5.03      8.52 o 
 -13   1   2        0.12       -5.20      8.20 o 
 -12   1   2        9.98       15.56      6.44 o 
 -11   1   2       13.92       10.01      5.44 o 
 -10   1   2        7.74        7.42      4.58 o 
  -9   1   2       38.93       40.00      5.19 o 
  -8   1   2      156.21      168.15      7.56 o 
  -7   1   2     1151.42     1080.62     16.95 o 
  -6   1   2       51.09       62.98      5.80 o 
  -5   1   2      147.00      151.01      7.42 o 
  -4   1   2     1578.14     1569.85     21.48 o 
  -3   1   2     2233.55     2174.55     19.92 o 
  -2   1   2    18232.43    17601.67    121.32 o 
  -1   1   2      967.25     1120.66     18.59 o 
   0   1   2     1869.91     1605.00     23.09 o 
   1   1   2      523.78      569.73     12.83 o 
   2   1   2      396.14      447.97     11.96 o 
   3   1   2      291.97      300.55     10.54 o 
   4   1   2      147.79      150.94      8.52 o 
   5   1   2      654.02      608.51     16.98 o 
   6   1   2      338.84      306.17     13.42 o 
   7   1   2      778.88      782.40     63.21 o 
   8   1   2       93.47      111.79     11.30 o 
   9   1   2       47.10       42.87     11.57 o 
  10   1   2       54.84       55.99     10.42 o 
  11   1   2        4.61        7.08      8.20 o 
  12   1   2        0.72       -4.07     13.25 o 
 -14   2   2       30.72       34.60     11.53 o 
 -13   2   2        3.33        5.33     18.64 o 
 -12   2   2       47.82       53.40     16.15 o 
 -11   2   2       16.03       10.02      6.34 o 
 -10   2   2        0.09       -3.80      4.20 o 
  -9   2   2       48.33       54.93      5.76 o 
  -8   2   2        0.09       -0.82      2.66 o 
  -7   2   2      188.09      203.93      7.72 o 
  -6   2   2      698.05      702.77     12.61 o 
  -5   2   2     1333.63     1325.63     16.58 o 
  -4   2   2      951.52      971.01     12.87 o 
  -3   2   2       63.69       60.97      3.73 o 
  -2   2   2     5874.28     5732.94     47.61 o 
  -1   2   2       11.18        5.65      1.85 o 
   0   2   2      546.28      582.04     13.66 o 
   1   2   2     2961.96     2580.53     32.44 o 
   2   2   2      699.63      663.62     14.99 o 
   3   2   2      583.21      544.52     14.13 o 
   4   2   2       21.58       30.27      5.07 o 
   5   2   2       38.58       44.62      6.27 o 
   6   2   2      247.64      229.97     11.93 o 
   7   2   2        8.39       13.06      5.64 o 
   8   2   2        8.88        6.68      4.67 o 
   9   2   2      290.99      272.62     16.15 o 
  10   2   2       72.59       59.68     10.98 o 
  11   2   2       10.64       -0.49      8.21 o 
  12   2   2        4.02        8.16      9.47 o 
 -14   3   2        5.17       -2.20      8.93 o 
 -13   3   2        6.25        0.39      5.60 o 
 -12   3   2        8.26        4.53      5.41 o 
 -11   3   2        6.76        4.15      5.19 o 
 -10   3   2        1.84        3.56      4.85 o 
  -9   3   2      209.78      216.56     11.14 o 
  -8   3   2       52.78       61.37      5.66 o 
  -7   3   2      131.88      123.23     10.14 o 
  -6   3   2     1148.41     1086.52     13.15 o 
  -5   3   2      293.28      286.07      6.14 o 
  -4   3   2       42.46       44.95      2.83 o 
  -3   3   2     1288.73     1246.15     16.43 o 
  -2   3   2     1168.53     1132.10     26.99 o 
  -1   3   2     1881.04     1722.53     43.48 o 
   0   3   2     1177.40      997.83     17.48 o 
   1   3   2     1374.71     1383.40     15.96 o 
   2   3   2     1516.78     1551.36     20.42 o 
   3   3   2      583.06      662.29     16.67 o 
   4   3   2      380.08      387.14     11.03 o 
   5   3   2       12.08       13.46      4.05 o 
   6   3   2       29.56       26.90      5.10 o 
   7   3   2       12.96       18.41      9.31 o 
   8   3   2      153.52      154.54      9.99 o 
   9   3   2       34.30       42.04      9.17 o 
  10   3   2       97.86       89.89     12.25 o 
  11   3   2       24.32       22.87     13.13 o 
  12   3   2        3.10       -4.59     10.70 o 
 -14   4   2        1.94       -4.98     12.52 o 
 -13   4   2        8.04       11.01      6.70 o 
 -12   4   2        5.84        9.31      6.23 o 
 -11   4   2       74.56       80.14      9.23 o 
 -10   4   2        2.93        7.85      5.57 o 
  -9   4   2      192.78      192.61     10.67 o 
  -8   4   2        2.39        1.50      3.94 o 
  -7   4   2       10.92       12.32      4.12 o 
  -6   4   2      109.00      121.94      4.02 o 
  -5   4   2     1208.57     1165.11     12.38 o 
  -4   4   2       12.90       14.45      2.67 o 
  -3   4   2        0.50        1.55      1.33 o 
  -2   4   2     3104.62     2920.33     35.48 o 
  -1   4   2      104.21      128.52      6.36 o 
   0   4   2      185.86      164.74     12.01 o 
   1   4   2        8.25       10.44      2.20 o 
   2   4   2      106.04      111.57      8.61 o 
   3   4   2     1238.82     1309.96     19.69 o 
   4   4   2       19.22       16.77      4.09 o 
   5   4   2       82.85       82.35      8.02 o 
   6   4   2      134.65      117.62      8.04 o 
   7   4   2       61.54       45.99      8.22 o 
   8   4   2       38.09       34.33      6.53 o 
   9   4   2       38.18       28.57      8.39 o 
  10   4   2       10.94        8.19      7.78 o 
  11   4   2       38.22       47.96     11.06 o 
  12   4   2       19.89       37.53     11.56 o 
 -14   5   2       21.32        9.14      8.28 o 
 -13   5   2       11.55       15.80     11.32 o 
 -12   5   2        6.75       10.14      6.13 o 
 -11   5   2        4.69        4.13      5.35 o 
 -10   5   2       14.50        7.88      5.38 o 
  -9   5   2       21.46       20.11      5.67 o 
  -8   5   2      119.81      128.48      8.85 o 
  -7   5   2        4.11        7.47      3.57 o 
  -6   5   2       60.23       63.84      4.42 o 
  -5   5   2     1591.47     1547.55     15.64 o 
  -4   5   2       43.70       53.19      4.43 o 
  -3   5   2     1016.63     1006.71     11.16 o 
  -2   5   2     1141.90     1147.50     31.15 o 
  -1   5   2      102.14      126.91      6.12 o 
   0   5   2     1059.27     1070.78     24.39 o 
   1   5   2      112.56      109.94      4.76 o 
   2   5   2     1949.09     2018.96     34.93 o 
   3   5   2      190.00      203.31      7.01 o 
   4   5   2       80.18       82.45      9.09 o 
   5   5   2        1.19       -2.96      3.73 o 
   6   5   2        0.39        5.85      4.15 o 
   7   5   2       91.05       94.80     13.46 o 
   8   5   2        1.01       -2.78      4.72 o 
   9   5   2        0.85       -4.30      7.46 o 
  10   5   2        7.76       -3.05     12.90 o 
  11   5   2        1.10       -6.01      7.64 o 
  12   5   2       12.09       21.00      9.91 o 
 -13   6   2        6.12       10.69      7.36 o 
 -12   6   2       10.57       13.98      6.25 o 
 -11   6   2       11.00       12.06      6.00 o 
 -10   6   2        2.08       -3.22      4.39 o 
  -9   6   2       15.88       30.32      5.98 o 
  -8   6   2       29.87       40.24      7.05 o 
  -7   6   2      181.81      159.40     11.65 o 
  -6   6   2       69.96       64.78      5.43 o 
  -5   6   2      497.66      524.08      8.80 o 
  -4   6   2     1145.61     1127.84     25.85 o 
  -3   6   2      510.37      543.76      7.97 o 
  -2   6   2       30.75       27.49      4.72 o 
  -1   6   2       31.56       38.64      4.25 o 
   0   6   2       10.38       11.61      2.16 o 
   1   6   2     1343.38     1298.03     25.15 o 
   2   6   2     1454.87     1508.13     18.73 o 
   3   6   2      104.20      112.85      5.96 o 
   4   6   2      309.26      345.79      9.77 o 
   5   6   2       38.76       42.29      9.17 o 
   6   6   2      122.85      132.05      8.97 o 
   7   6   2      125.77      106.72      8.83 o 
   8   6   2      125.20      126.58      9.92 o 
   9   6   2      121.74      116.76     12.70 o 
  10   6   2       24.33       17.51     11.97 o 
  11   6   2        3.08       -0.81      7.54 o 
  12   6   2        9.80        9.04      9.89 o 
 -13   7   2        0.07       -4.37      6.36 o 
 -12   7   2        0.58       -4.64      6.22 o 
 -11   7   2        3.57        7.70      5.41 o 
 -10   7   2        0.74        5.47      4.69 o 
  -9   7   2      242.07      214.79     15.16 o 
  -8   7   2        0.75        2.00      4.29 o 
  -7   7   2        6.12        6.73      3.30 o 
  -6   7   2      194.15      171.27      6.06 o 
  -5   7   2      705.12      698.65     15.18 o 
  -4   7   2       61.55       62.65      3.87 o 
  -3   7   2      808.97      779.73      9.83 o 
  -2   7   2      454.60      463.28     11.39 o 
  -1   7   2      713.96      657.34     13.92 o 
   0   7   2       14.86       15.95      2.70 o 
   1   7   2      376.49      353.85     10.76 o 
   2   7   2      299.31      348.12      9.84 o 
   3   7   2       58.59       79.72      5.78 o 
   4   7   2        3.64        6.09      3.15 o 
   5   7   2      241.86      234.83      8.92 o 
   6   7   2       18.52        9.99      4.71 o 
   7   7   2       82.91       70.73      7.94 o 
   8   7   2       52.65       43.81      7.51 o 
   9   7   2        2.08       -4.65      9.50 o 
  10   7   2        0.28       17.29      8.62 o 
  11   7   2        0.39        1.20      8.61 o 
 -13   8   2        7.35       10.82      7.94 o 
 -12   8   2       11.91       28.20      8.68 o 
 -11   8   2        0.01       -3.51      5.77 o 
 -10   8   2       42.26       33.66     13.91 o 
  -9   8   2        2.60        4.89      8.66 o 
  -8   8   2        0.90        9.90      4.75 o 
  -7   8   2        0.35        0.41      2.91 o 
  -6   8   2       67.06       77.01      4.76 o 
  -5   8   2        0.31        3.59      2.41 o 
  -4   8   2     1294.85     1207.27     18.21 o 
  -3   8   2     1950.68     2016.65     23.14 o 
  -2   8   2      227.24      228.58      8.70 o 
  -1   8   2        0.02       -2.97      2.55 o 
   0   8   2      552.97      516.98     13.17 o 
   1   8   2       52.66       59.52      5.35 o 
   2   8   2       18.12       21.85      2.61 o 
   3   8   2        4.23        6.91      2.32 o 
   4   8   2       25.30       35.90      3.85 o 
   5   8   2       93.10       92.72      9.45 o 
   6   8   2      121.01      138.45      8.56 o 
   7   8   2       17.14       21.49      6.04 o 
   8   8   2       48.09       37.05      7.45 o 
   9   8   2        9.91        9.75      8.13 o 
  10   8   2       36.91       54.60     11.15 o 
  11   8   2        4.68        3.22      8.90 o 
 -13   9   2        2.68        8.53      9.08 o 
 -12   9   2        1.41       12.58      7.47 o 
 -11   9   2        0.57        2.08     17.04 o 
 -10   9   2       12.65       14.38      7.71 o 
  -9   9   2        0.36       -3.60      5.33 o 
  -8   9   2       65.51       66.79     10.41 o 
  -7   9   2        0.01       -1.24      3.90 o 
  -6   9   2        0.03       -1.12      2.94 o 
  -5   9   2      345.31      342.38      9.75 o 
  -4   9   2      423.60      432.50     10.62 o 
  -3   9   2      775.27      755.26     17.27 o 
  -2   9   2      147.93      185.15      8.45 o 
  -1   9   2        0.81        1.28      3.09 o 
   0   9   2      489.35      488.40     10.31 o 
   1   9   2       17.50       14.08      2.83 o 
   2   9   2      247.62      233.90      8.01 o 
   3   9   2        0.04       -2.02      1.99 o 
   4   9   2        0.59        2.80      2.47 o 
   5   9   2      210.39      189.94      9.24 o 
   6   9   2        7.23        2.95      4.10 o 
   7   9   2        3.72        5.60      5.45 o 
   8   9   2        0.40        2.01      5.59 o 
   9   9   2       64.88       63.59     11.36 o 
  10   9   2       36.48       23.84     17.05 o 
  11   9   2        6.72        4.43     11.01 o 
 -12  10   2        0.76       -4.34      6.67 o 
 -11  10   2        0.62       14.60      7.86 o 
 -10  10   2        5.11        7.51      8.19 o 
  -9  10   2       61.71       40.06      8.63 o 
  -8  10   2       75.68       89.14     12.52 o 
  -7  10   2       59.63       77.21      7.91 o 
  -6  10   2       35.65       42.88      5.90 o 
  -5  10   2       53.63       51.92      7.99 o 
  -4  10   2      143.25      147.11      7.26 o 
  -3  10   2      165.60      168.17      7.51 o 
  -2  10   2      478.24      467.87     16.81 o 
  -1  10   2       16.11       32.42      5.15 o 
   0  10   2       83.48       88.92      7.36 o 
   1  10   2      147.16      164.79      7.86 o 
   2  10   2      404.68      436.26     10.91 o 
   3  10   2      157.34      149.81      9.41 o 
   4  10   2        2.89        0.08      5.35 o 
   5  10   2       55.38       67.44      8.02 o 
   6  10   2       10.97       12.75      4.92 o 
   7  10   2      150.73      168.83     10.13 o 
   8  10   2       86.55       84.54     11.50 o 
   9  10   2       48.08       82.35     12.43 o 
  10  10   2        6.37        1.54     17.67 o 
  11  10   2       17.23       34.23     11.90 o 
 -12  11   2        1.60        6.82     10.10 o 
 -11  11   2        9.16        9.83      7.65 o 
 -10  11   2       12.78       32.54     29.76 o 
  -9  11   2      122.96      156.17     14.43 o 
  -8  11   2      168.10      195.30     16.57 o 
  -7  11   2        0.42        4.09      4.57 o 
  -6  11   2      168.16      172.29      8.53 o 
  -5  11   2        1.08        1.30      3.35 o 
  -4  11   2       26.55       26.36      4.35 o 
  -3  11   2       99.75      105.14      6.67 o 
  -2  11   2      211.87      211.78      9.73 o 
  -1  11   2       62.80       46.65      6.18 o 
   0  11   2      411.24      400.16     17.01 o 
   1  11   2        0.03        1.15      3.31 o 
   2  11   2       95.63      106.01      8.51 o 
   3  11   2       55.84       46.97      5.66 o 
   4  11   2       98.02       95.56      9.11 o 
   5  11   2        0.00        3.08      4.20 o 
   6  11   2        1.55        5.71      4.59 o 
   7  11   2       50.95       61.10      8.05 o 
   8  11   2        5.04        4.03      5.93 o 
   9  11   2        1.87        9.27     13.46 o 
  10  11   2        3.96        0.61     10.04 o 
 -12  12   2        0.99       16.86     12.21 o 
 -11  12   2       20.79       12.27      9.12 o 
 -10  12   2        6.07        9.12      7.99 o 
  -9  12   2        5.01       28.97      9.31 o 
  -8  12   2       17.05       16.86      9.87 o 
  -7  12   2      102.19      108.77      9.70 o 
  -6  12   2        2.97        0.75      3.83 o 
  -5  12   2        0.22        6.12      3.89 o 
  -4  12   2       22.09       19.67      4.50 o 
  -3  12   2       12.35       14.68      4.08 o 
  -2  12   2      119.18      110.89      8.41 o 
  -1  12   2       59.89       62.30      7.02 o 
   0  12   2       34.02       31.43      5.52 o 
   1  12   2      409.02      368.38     13.47 o 
   2  12   2       28.40       25.37      6.16 o 
   3  12   2       80.82       71.87      8.13 o 
   4  12   2     1606.29     1625.10     30.17 o 
   5  12   2        7.90        7.44      5.44 o 
   6  12   2       96.74      108.05     12.20 o 
   7  12   2       10.27       15.07      5.83 o 
   8  12   2        0.02       -4.41      5.60 o 
   9  12   2        0.92       -1.62      9.64 o 
  10  12   2        0.05       12.55     13.91 o 
 -11  13   2        4.59       12.32      8.47 o 
 -10  13   2        0.07        6.74      7.16 o 
  -9  13   2      204.06      216.40     17.00 o 
  -8  13   2      380.09      374.65     25.38 o 
  -7  13   2       67.44       76.47      8.95 o 
  -6  13   2       13.87       16.43      4.79 o 
  -5  13   2       21.08       19.95      4.86 o 
  -4  13   2        2.82       10.19      4.24 o 
  -3  13   2       25.11       32.06      5.14 o 
  -2  13   2        0.01        3.12      4.42 o 
  -1  13   2      103.77      102.17      8.69 o 
   0  13   2       26.65       17.63      9.02 o 
   1  13   2      727.91      648.48     26.58 o 
   2  13   2      643.10      618.32     18.11 o 
   3  13   2      106.07      126.40     10.38 o 
   4  13   2       50.09       60.71      8.28 o 
   5  13   2      104.53      114.74     10.57 o 
   6  13   2       50.09       58.13      8.51 o 
   7  13   2        3.50        5.67      6.40 o 
   8  13   2        1.11        0.44      8.83 o 
 -11  14   2        0.33        3.48      7.38 o 
 -10  14   2       15.15       13.87      8.33 o 
  -9  14   2       30.81       26.02     26.42 o 
  -8  14   2        0.01       -2.62     11.99 o 
  -7  14   2       38.74       35.27      7.42 o 
  -6  14   2       17.25       17.16      6.48 o 
  -5  14   2        7.14       11.59      4.77 o 
  -4  14   2       18.61       15.72      5.00 o 
  -3  14   2        2.76       -0.07      3.71 o 
  -2  14   2       69.67       66.97      8.04 o 
  -1  14   2        1.02        0.95      4.22 o 
   0  14   2       35.54       30.80      6.50 o 
   1  14   2       35.20       35.52      6.67 o 
   2  14   2        6.27        5.71      5.26 o 
   3  14   2      114.07      129.59     10.60 o 
   4  14   2        0.33        4.24      5.16 o 
   5  14   2       10.41        9.90      8.34 o 
   6  14   2       14.39       17.61     10.10 o 
   7  14   2       16.04       17.64     20.57 o 
   8  14   2        0.36        3.36     19.74 o 
 -10  15   2        3.47       -2.58     12.57 o 
  -9  15   2        6.92       -4.19      6.02 o 
  -8  15   2       10.35       14.02      7.72 o 
  -7  15   2       18.81       28.29      7.24 o 
  -6  15   2       12.88       11.86      4.89 o 
  -5  15   2       41.30       40.15      7.36 o 
  -4  15   2        0.55        3.54      4.22 o 
  -3  15   2        0.00       -2.74      3.79 o 
  -2  15   2        0.29       -7.04      4.69 o 
  -1  15   2      336.59      295.95     13.27 o 
   0  15   2       60.89       66.01      9.49 o 
   1  15   2       94.09       99.12     12.40 o 
   2  15   2      589.27      559.72     22.90 o 
   3  15   2      231.23      217.16     25.09 o 
   4  15   2      105.94      110.24     16.19 o 
   5  15   2        6.72        8.50      7.66 o 
   6  15   2        2.44      -10.58      7.05 o 
   7  15   2       11.72        7.83      9.37 o 
   8  15   2        1.44       14.14     15.49 o 
 -10  16   2        2.27       42.07     17.42 o 
  -9  16   2        1.77       16.38     14.60 o 
  -8  16   2       12.32       12.88      8.28 o 
  -7  16   2        7.07        9.15     10.08 o 
  -6  16   2       23.59       28.19      5.70 o 
  -5  16   2       52.11       56.32      7.11 o 
  -4  16   2        2.04        0.35      4.28 o 
  -3  16   2       48.35       38.97      5.99 o 
  -2  16   2        0.37       -1.18      5.16 o 
  -1  16   2       70.72       57.14     10.24 o 
   0  16   2       13.66       13.92      7.68 o 
   1  16   2       76.07      106.28     13.18 o 
   2  16   2        1.41        7.85     11.55 o 
   3  16   2       17.10       30.14      8.87 o 
   4  16   2        4.36        4.86      7.92 o 
   5  16   2        7.80        7.95      9.06 o 
   6  16   2       30.80       51.50     12.24 o 
   7  16   2        5.95        9.51      9.11 o 
   8  16   2        0.70       16.11     16.19 o 
  -9  17   2        0.54        8.54     13.56 o 
  -8  17   2        5.30       36.66     16.15 o 
  -7  17   2        3.03       10.27      8.30 o 
  -6  17   2        0.01       10.65      7.37 o 
  -5  17   2       19.85       31.90      8.92 o 
  -4  17   2        0.08        4.32      6.82 o 
  -3  17   2       13.61       19.74      8.79 o 
  -2  17   2        0.15       -3.00      6.62 o 
  -1  17   2        4.43       -1.47      7.01 o 
   0  17   2        9.42       12.48      7.91 o 
   1  17   2        0.69       -2.65      6.38 o 
   2  17   2       53.04       51.75     22.81 o 
   3  17   2        9.95        4.92      9.58 o 
   4  17   2       31.35       38.55     10.86 o 
   5  17   2       33.42       42.13     11.36 o 
   6  17   2       12.02        9.53     17.50 o 
   7  17   2       12.28       12.53     10.31 o 
  -7  18   2        0.09       14.25     12.44 o 
  -6  18   2       27.69       27.50      8.54 o 
  -5  18   2        1.49       15.89      7.54 o 
  -4  18   2       16.49       16.26      8.19 o 
  -3  18   2      161.94      150.97     14.92 o 
  -2  18   2       10.75        6.03      7.56 o 
  -1  18   2        0.93        6.81      7.46 o 
   0  18   2        7.41       12.23      7.90 o 
   1  18   2      197.25      215.20     27.77 o 
   2  18   2       10.01       12.45      8.86 o 
   3  18   2       35.41       45.01     11.28 o 
   4  18   2        4.94       11.44      8.74 o 
   5  18   2        9.12        7.02      9.17 o 
   6  18   2       10.09        1.49      9.79 o 
  -7  19   2        0.11        4.56     11.82 o 
  -6  19   2        1.13       14.89      7.84 o 
  -5  19   2       11.36       25.86     17.25 o 
  -4  19   2        1.90       14.75      9.71 o 
  -3  19   2        0.74        7.99      7.92 o 
  -2  19   2        2.88       10.41     13.33 o 
  -1  19   2       36.73       32.21     24.92 o 
   0  19   2        5.84       10.94      7.52 o 
   1  19   2        7.83        1.36      7.72 o 
   2  19   2       74.97       82.65     13.82 o 
   3  19   2       12.35       11.73      9.07 o 
   4  19   2        0.76       10.20     13.81 o 
   5  19   2        0.34        4.52      8.70 o 
   6  19   2        0.34       11.16     13.21 o 
  -6  20   2        0.17       28.47      9.23 o 
  -5  20   2        8.20       31.35      9.16 o 
  -4  20   2       10.49       17.15      8.94 o 
  -3  20   2       26.60       36.90     10.62 o 
  -2  20   2       17.36       28.47      9.36 o 
  -1  20   2        0.59       -2.00      6.92 o 
   0  20   2       64.90       65.91     12.58 o 
   1  20   2       16.83       19.18      9.30 o 
   2  20   2       20.87        7.56      9.08 o 
   3  20   2       25.80       45.06     11.92 o 
   4  20   2       14.29       21.40     11.14 o 
  -5  21   2        0.18       24.88      9.37 o 
  -4  21   2       16.61       39.53     10.41 o 
  -3  21   2       10.32       22.00      9.51 o 
  -2  21   2        0.64        9.79     12.50 o 
  -1  21   2        7.43       12.31      8.97 o 
   0  21   2        0.11        6.95      8.14 o 
   1  21   2        0.32       12.45      8.47 o 
   2  21   2        4.33       18.28     10.16 o 
   3  21   2        4.09       12.21      9.78 o 
  -1  22   2        6.60       13.44      9.68 o 
   0  22   2        4.66       27.54     14.60 o 
 -14   1   3        5.98        7.66      7.89 o 
 -13   1   3        2.04        2.63      5.96 o 
 -12   1   3        1.60        3.67      4.56 o 
 -11   1   3        0.47       -5.56      3.70 o 
 -10   1   3        5.19        3.18      3.93 o 
  -9   1   3       88.45       85.61      6.72 o 
  -8   1   3       81.48       78.78      6.07 o 
  -7   1   3       23.34       22.13      3.93 o 
  -6   1   3      410.53      387.82      9.73 o 
  -5   1   3      949.50      841.18     16.55 o 
  -4   1   3       76.27       87.53      3.73 o 
  -3   1   3     3137.63     3244.60     25.08 o 
  -2   1   3     1558.83     1442.39     25.12 o 
  -1   1   3      301.10      252.29     10.17 o 
   0   1   3     1849.90     1884.84     28.76 o 
   1   1   3      625.33      557.40     16.09 o 
   2   1   3        9.17       15.34      4.13 o 
   3   1   3     1246.74     1266.55     25.24 o 
   4   1   3       64.97       55.57      6.85 o 
   5   1   3        0.20       -0.09      5.99 o 
   6   1   3        0.04        5.03      6.64 o 
   7   1   3      290.37      277.46     14.69 o 
   8   1   3      308.41      282.21     16.17 o 
   9   1   3        0.11        1.10      6.48 o 
  10   1   3        2.85        2.73      8.17 o 
  11   1   3        1.73       -1.32      8.23 o 
 -14   2   3        1.24       10.57      7.14 o 
 -13   2   3       33.41       38.86      8.58 o 
 -12   2   3        0.56       -6.55      5.09 o 
 -11   2   3       14.80       18.03      6.17 o 
 -10   2   3        0.85       11.52      4.34 o 
  -9   2   3        0.23       -0.95      3.41 o 
  -8   2   3       24.22       19.48      3.91 o 
  -7   2   3       52.22       54.27      5.87 o 
  -6   2   3       12.17       12.25      3.74 o 
  -5   2   3     1935.42     1964.78     22.00 o 
  -4   2   3      697.90      664.11     10.10 o 
  -3   2   3      282.10      251.33      5.75 o 
  -2   2   3        7.47       12.36      2.53 o 
  -1   2   3      647.77      624.50     12.55 o 
   0   2   3        8.22        7.32      2.72 o 
   1   2   3        5.74        6.70      2.99 o 
   2   2   3      427.76      427.19     15.06 o 
   3   2   3     1666.20     1746.64     30.70 o 
   4   2   3       59.34       39.08     10.64 o 
   5   2   3      556.64      527.53     17.45 o 
   6   2   3      184.41      165.93     20.05 o 
   7   2   3      209.20      210.70     13.71 o 
   8   2   3        1.47       -2.36      4.78 o 
   9   2   3        2.10       13.67      5.70 o 
  10   2   3        0.01       -9.10      6.07 o 
  11   2   3        5.39        0.21      8.57 o 
 -14   3   3       20.84       16.22      9.71 o 
 -13   3   3        9.10        0.80      5.06 o 
 -12   3   3       14.13        3.78      5.48 o 
 -11   3   3        0.47        4.25      4.06 o 
 -10   3   3       51.86       60.40      6.81 o 
  -9   3   3       45.71       38.38      5.37 o 
  -8   3   3      105.00      102.52      6.68 o 
  -7   3   3      117.16      104.08      6.23 o 
  -6   3   3       96.41       87.57      4.17 o 
  -5   3   3        2.84        1.87      1.99 o 
  -4   3   3      645.10      685.09      9.68 o 
  -3   3   3     1363.38     1345.32     18.37 o 
  -2   3   3       21.37       24.00      2.78 o 
  -1   3   3      112.09      114.41      5.43 o 
   0   3   3        3.02        2.95      3.36 o 
   1   3   3      288.64      264.14      8.47 o 
   2   3   3       85.59       70.71      5.66 o 
   3   3   3      263.80      286.32      9.82 o 
   4   3   3        4.62        7.61      3.36 o 
   5   3   3        0.50        3.36      3.66 o 
   6   3   3      186.74      191.66     10.55 o 
   7   3   3       18.13       18.60      5.92 o 
   8   3   3       14.53       14.66      5.69 o 
   9   3   3        2.64        5.17      6.94 o 
  10   3   3       10.01       -0.76      8.01 o 
  11   3   3        0.00        4.35     12.28 o 
 -14   4   3        0.05        0.11      5.54 o 
 -13   4   3        0.00       -3.31      5.00 o 
 -12   4   3        0.03        8.94      5.75 o 
 -11   4   3       93.27       73.29      8.96 o 
 -10   4   3       19.91       34.36      6.75 o 
  -9   4   3      121.95      127.44      7.96 o 
  -8   4   3       47.84       49.72      5.37 o 
  -7   4   3       23.79       23.46      3.89 o 
  -6   4   3        0.28        2.50      2.53 o 
  -5   4   3       18.86       19.85      2.38 o 
  -4   4   3      476.41      460.04      7.11 o 
  -3   4   3        0.88        0.59      1.56 o 
  -2   4   3      695.26      658.42     16.09 o 
  -1   4   3      150.62      139.65      5.13 o 
   0   4   3      120.76      129.16      5.23 o 
   1   4   3      176.70      160.62      9.77 o 
   2   4   3     1310.07     1494.07     50.15 o 
   3   4   3       26.27       41.19      4.86 o 
   4   4   3      520.50      483.04     13.37 o 
   5   4   3       50.25       49.78      6.37 o 
   6   4   3      127.81      132.56      9.43 o 
   7   4   3       18.31       16.08      5.80 o 
   8   4   3        0.52        0.39      6.69 o 
   9   4   3       23.38       31.64      9.38 o 
  10   4   3       16.74       30.79      9.18 o 
  11   4   3        6.48        6.29      8.94 o 
 -14   5   3        0.02        4.70     12.65 o 
 -13   5   3        0.97        2.45      8.53 o 
 -12   5   3        0.15       11.24      8.19 o 
 -11   5   3      107.45      108.90     10.46 o 
 -10   5   3       83.14       77.32      8.76 o 
  -9   5   3       13.65       20.95      5.68 o 
  -8   5   3       18.14       14.99      3.86 o 
  -7   5   3       42.72       32.99      6.32 o 
  -6   5   3       65.22       69.69      3.94 o 
  -5   5   3       50.41       54.20      3.43 o 
  -4   5   3      295.10      271.50      5.64 o 
  -3   5   3       13.51       13.34      2.09 o 
  -2   5   3      334.03      340.27     10.16 o 
  -1   5   3        8.39       18.20      2.52 o 
   0   5   3      594.05      649.49     11.29 o 
   1   5   3     4061.49     4045.52     36.57 o 
   2   5   3      184.75      221.94      9.25 o 
   3   5   3       28.75       29.84      4.50 o 
   4   5   3      159.65      154.86      9.76 o 
   5   5   3        9.54        5.91      4.46 o 
   6   5   3        1.23        0.71      4.43 o 
   7   5   3        0.41       -1.37      4.47 o 
   8   5   3        1.39       -2.47      4.97 o 
   9   5   3        0.26        2.09      8.09 o 
  10   5   3        0.00        2.25      8.03 o 
  11   5   3        7.32        2.26      9.08 o 
 -14   6   3        5.94       16.49     10.70 o 
 -13   6   3        0.51        2.34      6.81 o 
 -12   6   3        3.08        6.98      7.28 o 
 -11   6   3       50.51       44.34      7.78 o 
 -10   6   3        0.06       -3.12      4.44 o 
  -9   6   3       12.04       10.01      5.09 o 
  -8   6   3        3.61        4.62      6.60 o 
  -7   6   3       22.41       22.96      5.00 o 
  -6   6   3       86.02       92.68      4.62 o 
  -5   6   3     1232.96     1157.42     22.44 o 
  -4   6   3      354.15      324.59      6.36 o 
  -3   6   3        0.02        0.99      1.45 o 
  -2   6   3      136.37      165.70      5.74 o 
  -1   6   3      133.07      134.77      4.65 o 
   0   6   3       60.12       68.68      4.14 o 
   1   6   3     2130.22     2110.71     23.66 o 
   2   6   3        5.94        5.07      2.51 o 
   3   6   3       11.06       17.75      4.18 o 
   4   6   3      173.17      172.23      9.01 o 
   5   6   3        6.13        6.13      4.68 o 
   6   6   3        0.64       -1.34      4.86 o 
   7   6   3        7.34        7.39      5.16 o 
   8   6   3        0.78       -3.90      5.15 o 
   9   6   3       16.80        2.53     11.49 o 
  10   6   3        2.46       -4.49     11.26 o 
  11   6   3        1.87      -12.13      8.99 o 
 -13   7   3       11.69       29.67      9.56 o 
 -12   7   3        0.49       -2.52      6.14 o 
 -11   7   3       10.81       17.94      7.37 o 
 -10   7   3       62.70       41.71      9.79 o 
  -9   7   3       27.90       23.39      7.52 o 
  -8   7   3      122.51      133.89      9.53 o 
  -7   7   3       99.36       84.40      7.42 o 
  -6   7   3        9.36       13.16      2.85 o 
  -5   7   3       15.17       15.95      2.88 o 
  -4   7   3       89.09       84.48      4.55 o 
  -3   7   3      158.07      163.24      9.45 o 
  -2   7   3       32.35       22.22      4.19 o 
  -1   7   3        9.67        4.35      1.85 o 
   0   7   3      296.46      282.22     19.78 o 
   1   7   3       90.13       92.33      5.70 o 
   2   7   3       39.82       40.10      4.39 o 
   3   7   3        0.17        1.23      2.85 o 
   4   7   3        7.60       12.36      6.17 o 
   5   7   3        0.03       -1.60      4.23 o 
   6   7   3       42.70       52.77      8.02 o 
   7   7   3      290.48      282.59     18.73 o 
   8   7   3       25.67       14.35      6.58 o 
   9   7   3        0.11       -2.07      9.39 o 
  10   7   3        7.03        5.39     13.19 o 
  11   7   3        4.28       -7.34     24.14 o 
 -13   8   3        0.59       -7.41     26.92 o 
 -12   8   3       16.21       20.37      8.41 o 
 -11   8   3       10.44       18.38      8.11 o 
 -10   8   3       52.82       82.72     11.75 o 
  -9   8   3       23.85       16.75      7.64 o 
  -8   8   3       10.53       15.55      6.55 o 
  -7   8   3        0.12        1.51      3.68 o 
  -6   8   3      566.14      541.34     14.93 o 
  -5   8   3      605.85      578.89     12.42 o 
  -4   8   3     1159.18     1127.14     17.47 o 
  -3   8   3       30.01       38.38      5.71 o 
  -2   8   3       64.19       65.51      7.69 o 
  -1   8   3      237.87      231.84      9.79 o 
   0   8   3      310.94      293.88     14.00 o 
   1   8   3        0.19        5.91      3.73 o 
   2   8   3        1.76        2.29      2.85 o 
   3   8   3      133.25      125.18      7.62 o 
   4   8   3        4.97        1.38      3.27 o 
   5   8   3       23.81       20.56      5.72 o 
   6   8   3       61.61       41.49      7.28 o 
   7   8   3       45.11       51.06      7.91 o 
   8   8   3       21.90       13.81      6.45 o 
   9   8   3        5.20        4.32      7.70 o 
  10   8   3       10.58       13.81      9.29 o 
 -13   9   3        0.69        5.27     11.53 o 
 -12   9   3        3.41        2.80      7.29 o 
 -11   9   3       11.54        7.95      7.14 o 
 -10   9   3        0.00       -8.07      5.38 o 
  -9   9   3       14.75       11.06      7.26 o 
  -8   9   3        4.03       11.99      6.94 o 
  -7   9   3       33.52       35.92      5.93 o 
  -6   9   3       29.72       33.46      4.81 o 
  -5   9   3      105.29      120.30      7.01 o 
  -4   9   3       30.10       41.44      4.80 o 
  -3   9   3        5.69        1.29      4.31 o 
  -2   9   3       32.40       35.44      5.24 o 
  -1   9   3      875.94      786.92     20.14 o 
   0   9   3       24.82       22.56      4.79 o 
   1   9   3       50.46       60.36      5.07 o 
   2   9   3      140.88      129.86      7.15 o 
   3   9   3       77.83       90.97     10.14 o 
   4   9   3        0.09        2.12      3.62 o 
   5   9   3        3.55        1.46      3.98 o 
   6   9   3      102.24      103.45     15.62 o 
   7   9   3        1.80        3.93      5.85 o 
   8   9   3       81.22       70.85      9.48 o 
   9   9   3        9.99       10.10     15.45 o 
  10   9   3        7.71        2.58      9.15 o 
 -13  10   3        0.34       -4.57      8.27 o 
 -12  10   3        5.72        8.20      8.57 o 
 -11  10   3       17.62       22.92      9.07 o 
 -10  10   3       16.40       16.40      7.79 o 
  -9  10   3      111.29      110.95     13.35 o 
  -8  10   3       79.93      100.04     19.39 o 
  -7  10   3       66.79       72.89      7.90 o 
  -6  10   3       74.94       77.55      6.47 o 
  -5  10   3      155.83      155.59      8.12 o 
  -4  10   3       55.23       68.15      6.96 o 
  -3  10   3      198.41      196.82      9.46 o 
  -2  10   3       22.92       18.47      4.80 o 
  -1  10   3       48.93       51.14      7.86 o 
   0  10   3      317.20      270.58     11.47 o 
   1  10   3       98.53      102.91     10.59 o 
   2  10   3       19.47       11.73      4.88 o 
   3  10   3      339.16      347.56     12.43 o 
   4  10   3        7.54        5.57      4.24 o 
   5  10   3       37.48       28.92      5.68 o 
   6  10   3       15.59       13.45      5.74 o 
   7  10   3       48.30       44.07      8.27 o 
   8  10   3        0.14       -2.16      6.00 o 
   9  10   3       28.89       18.17      9.83 o 
  10  10   3        1.89       -4.21      9.05 o 
 -12  11   3        1.20       12.36      8.31 o 
 -11  11   3       24.61       31.20      9.16 o 
 -10  11   3       31.00       24.73     14.50 o 
  -9  11   3      128.33      138.50     22.96 o 
  -8  11   3       78.31      102.05     15.95 o 
  -7  11   3      132.92      135.22      9.92 o 
  -6  11   3        1.12       -2.91      3.56 o 
  -5  11   3        9.93       13.29      4.20 o 
  -4  11   3        2.52        1.80      3.65 o 
  -3  11   3      272.45      274.19     11.38 o 
  -2  11   3        3.79        5.64      4.06 o 
  -1  11   3      370.76      357.61     13.26 o 
   0  11   3       72.85       86.18      8.35 o 
   1  11   3       69.48       71.05      8.10 o 
   2  11   3       81.77       75.52     11.71 o 
   3  11   3        0.02        3.57      4.74 o 
   4  11   3        6.94        6.77      5.48 o 
   5  11   3        0.70        4.41      5.30 o 
   6  11   3       12.70        7.12      5.31 o 
   7  11   3        0.44        1.61      5.86 o 
   8  11   3        2.74        8.34      6.84 o 
   9  11   3        2.87       -9.41     14.68 o 
 -12  12   3        0.00        2.87     12.44 o 
 -11  12   3        4.33        7.01      7.98 o 
 -10  12   3       37.07       46.16     10.90 o 
  -9  12   3       20.79       26.47      8.86 o 
  -8  12   3        5.44        7.68      7.01 o 
  -7  12   3       18.12       19.19      5.82 o 
  -6  12   3       38.64       33.37      5.62 o 
  -5  12   3       51.60       53.08      6.22 o 
  -4  12   3        0.67        3.39      3.70 o 
  -3  12   3      241.30      190.65     10.33 o 
  -2  12   3        0.63        4.59      4.61 o 
  -1  12   3       12.78       12.68      5.37 o 
   0  12   3       40.16       36.97      8.56 o 
   1  12   3       41.61       41.03      7.16 o 
   2  12   3       11.47        9.75      5.77 o 
   3  12   3       55.39       55.84     11.89 o 
   4  12   3       33.28       21.94      6.43 o 
   5  12   3        7.08        9.28      6.15 o 
   6  12   3        5.33        8.91      6.21 o 
   7  12   3       13.83       25.09     11.63 o 
   8  12   3        3.16        1.32      7.59 o 
   9  12   3        0.17       -1.66     11.55 o 
 -12  13   3        0.05       21.25     15.10 o 
 -11  13   3       30.97       20.05     11.30 o 
 -10  13   3      100.52      110.99     14.19 o 
  -9  13   3       46.01       60.05     11.04 o 
  -8  13   3      111.18      106.34     13.67 o 
  -7  13   3       29.43       32.07     11.54 o 
  -6  13   3        1.56       -2.92      3.86 o 
  -5  13   3        0.01       -2.18      3.68 o 
  -4  13   3       22.68       24.35      5.20 o 
  -3  13   3       75.93       97.84      9.01 o 
  -2  13   3      189.36      161.96     10.72 o 
  -1  13   3       14.51       14.90      5.76 o 
   0  13   3      201.92      177.96     11.65 o 
   1  13   3     1016.48      992.17     40.91 o 
   2  13   3      122.33      118.29     10.45 o 
   3  13   3        5.69       12.47      5.80 o 
   4  13   3       94.79      102.94     10.76 o 
   5  13   3       17.29       11.61      6.57 o 
   6  13   3        0.04        1.69      5.79 o 
   7  13   3        0.39        2.57      8.33 o 
   8  13   3        1.28       -3.53      7.27 o 
   9  13   3       23.46       12.86     14.37 o 
 -11  14   3       22.85       19.64      9.52 o 
 -10  14   3       14.44        9.96     14.91 o 
  -9  14   3       22.45       25.76      9.50 o 
  -8  14   3        5.66        7.33     10.85 o 
  -7  14   3       33.42       29.14      9.41 o 
  -6  14   3       52.33       58.04      7.03 o 
  -5  14   3        7.64        6.53      4.62 o 
  -4  14   3        7.54        6.75      5.18 o 
  -3  14   3       13.69        6.25      6.82 o 
  -2  14   3       88.92       82.61      9.05 o 
  -1  14   3        2.83        3.76      5.00 o 
   0  14   3       31.64       27.31      8.10 o 
   1  14   3      108.30      102.55     10.17 o 
   2  14   3      498.97      476.95     17.45 o 
   3  14   3       71.27       72.19      9.38 o 
   4  14   3      160.92      167.48     13.00 o 
   5  14   3        0.11       -1.31      5.70 o 
   6  14   3        4.42        1.08      6.33 o 
   7  14   3        1.52        0.38      6.97 o 
   8  14   3        1.08       -6.64     12.90 o 
 -11  15   3       10.22       26.69     16.22 o 
 -10  15   3       31.01       45.03     19.99 o 
  -9  15   3        0.01        0.83      7.01 o 
  -8  15   3       20.10       19.58      8.71 o 
  -7  15   3       14.37       21.09      6.76 o 
  -6  15   3       34.49       38.52      6.36 o 
  -5  15   3        0.36       -0.47      4.15 o 
  -4  15   3        1.27        2.26      5.11 o 
  -3  15   3       61.58       57.15      8.39 o 
  -2  15   3       63.00       65.07      9.79 o 
  -1  15   3       20.42       22.53      9.31 o 
   0  15   3       84.77       62.24      8.82 o 
   1  15   3       26.91       27.52      7.12 o 
   2  15   3       22.71       29.53      7.42 o 
   3  15   3       22.79       29.59      7.83 o 
   4  15   3        0.78        3.33      5.90 o 
   5  15   3        2.91        1.55      9.52 o 
   6  15   3       12.39       17.90     10.19 o 
   7  15   3        0.08       -3.61      8.63 o 
   8  15   3        6.72       12.55     14.83 o 
 -10  16   3        0.97       -5.20      7.68 o 
  -9  16   3        0.76       15.59      8.98 o 
  -8  16   3       18.55       13.91      8.88 o 
  -7  16   3        3.21       13.22      6.42 o 
  -6  16   3        0.10        7.50      4.78 o 
  -5  16   3       47.10       48.02      6.84 o 
  -4  16   3        0.02       -0.22      4.36 o 
  -3  16   3       21.40       19.74      7.56 o 
  -2  16   3        8.19       12.02      5.82 o 
  -1  16   3       62.71       70.85      9.13 o 
   0  16   3        4.74        6.57      4.54 o 
   1  16   3       16.71       -0.34      7.29 o 
   2  16   3       15.87        2.91      7.21 o 
   3  16   3       14.10       27.60      9.69 o 
   4  16   3       12.86        6.39      8.84 o 
   5  16   3       15.77        8.80      9.32 o 
   6  16   3        3.98       -5.24      8.88 o 
   7  16   3        0.35        1.54     10.03 o 
  -9  17   3       23.80       28.14      9.94 o 
  -8  17   3        0.16       -5.51      7.38 o 
  -7  17   3        5.05        5.67     12.24 o 
  -6  17   3        1.26       11.27      5.19 o 
  -5  17   3       14.86       12.22      8.56 o 
  -4  17   3        0.02        1.62      4.57 o 
  -3  17   3       58.84       52.95      7.23 o 
  -2  17   3        1.88        1.92      5.37 o 
  -1  17   3       22.72       16.79      7.72 o 
   0  17   3       44.69       38.31     10.36 o 
   1  17   3        0.91        7.05      8.21 o 
   2  17   3        0.80        7.31      8.23 o 
   3  17   3       15.60       17.36     10.04 o 
   4  17   3        0.72       12.57     10.53 o 
   5  17   3       15.28       16.61     10.41 o 
   6  17   3        1.47       -0.77      9.67 o 
  -8  18   3        3.33       32.60     16.57 o 
  -7  18   3        2.08       17.03      8.74 o 
  -6  18   3        0.03       20.40     11.36 o 
  -5  18   3       50.43       38.90      7.99 o 
  -4  18   3        1.52       10.92      6.07 o 
  -3  18   3        1.85       -3.29      7.41 o 
  -2  18   3        0.13       -2.52      6.53 o 
  -1  18   3        5.30        9.42      8.71 o 
   0  18   3        9.43       12.95      8.03 o 
   1  18   3        2.80       -6.02      7.95 o 
   2  18   3       30.41       47.92     11.88 o 
   3  18   3        0.32      -10.79      7.91 o 
   4  18   3        4.35        1.24     14.97 o 
   5  18   3       11.01       10.72      9.85 o 
  -7  19   3        0.52        6.18     12.32 o 
  -6  19   3        1.99       23.68     12.01 o 
  -5  19   3        1.54       13.22      8.00 o 
  -4  19   3        4.12       25.33      9.14 o 
  -3  19   3        0.76       13.68      8.30 o 
  -2  19   3        0.67       11.53      8.11 o 
  -1  19   3        0.35        4.72      7.92 o 
   0  19   3        4.42       11.89      8.55 o 
   1  19   3        6.57        6.62      8.77 o 
   2  19   3        1.50       22.03     10.19 o 
   3  19   3       11.77        9.75     15.18 o 
   4  19   3        0.83        6.55     10.97 o 
  -6  20   3        0.02       -2.47     10.58 o 
  -5  20   3       14.44       15.17      8.87 o 
  -4  20   3        0.29        9.19      9.08 o 
  -3  20   3       15.71       21.27      9.58 o 
  -2  20   3        5.44        0.84     18.56 o 
  -1  20   3       12.33       16.83      9.65 o 
   0  20   3        1.23        2.27      8.13 o 
   1  20   3        6.42       12.07      8.91 o 
   2  20   3       28.37       23.52     11.30 o 
   3  20   3        7.91       24.03     11.64 o 
  -4  21   3        0.50       19.72      8.90 o 
  -3  21   3        4.59       18.02      9.30 o 
  -2  21   3        0.19       10.96      8.44 o 
  -1  21   3       11.91        8.54      9.20 o 
   0  21   3       60.86       71.47     14.25 o 
   1  21   3        3.44        3.51      9.73 o 
 -14   0   4        6.00        5.86      7.30 o 
 -13   0   4        4.38       -0.63      6.67 o 
 -12   0   4        0.68       12.64     10.60 o 
 -11   0   4        4.16        4.16      6.03 o 
 -10   0   4        2.33       -3.83      5.04 o 
  -9   0   4       51.25       45.38      8.33 o 
  -8   0   4      355.03      358.36     15.40 o 
  -7   0   4      317.78      324.29     14.16 o 
  -6   0   4     3679.36     3525.89     49.31 o 
  -5   0   4      173.99      169.64     13.42 o 
  -4   0   4      263.82      248.71     17.38 o 
  -3   0   4     1008.22     1007.75     30.81 o 
  -2   0   4      317.52      330.66     18.50 o 
  -1   0   4        0.63       -1.43      4.79 o 
   0   0   4       85.33       78.11      9.81 o 
   1   0   4       19.48       28.86      7.53 o 
   2   0   4      220.25      213.03     15.26 o 
   3   0   4      660.43      620.21     26.81 o 
   4   0   4     1215.19     1102.02     38.01 o 
   5   0   4     2163.05     2344.77     61.34 o 
   6   0   4      116.13      118.12     16.15 o 
   7   0   4       64.78       73.66     14.87 o 
   8   0   4       25.53       26.85     11.09 o 
   9   0   4       50.75       88.15     18.08 o 
  10   0   4       43.46       33.07     15.68 o 
 -14   1   4        9.63       20.38      6.31 o 
 -13   1   4        1.93        0.55      4.88 o 
 -12   1   4       12.31        9.05      4.97 o 
 -11   1   4        0.82        1.55      4.10 o 
 -10   1   4        3.61       -2.39      3.90 o 
  -9   1   4       18.18       12.92      4.19 o 
  -8   1   4      164.81      172.43     11.35 o 
  -7   1   4      732.44      678.03     14.15 o 
  -6   1   4      146.17      152.06      7.11 o 
  -5   1   4     3160.27     2903.80     25.42 o 
  -4   1   4      192.39      180.69      5.76 o 
  -3   1   4      417.80      427.42     11.35 o 
  -2   1   4      416.26      432.88     15.06 o 
  -1   1   4        0.53       -0.88      2.24 o 
   0   1   4      113.28      117.10      8.12 o 
   1   1   4        3.98        8.71      3.43 o 
   2   1   4      174.33      149.29      9.60 o 
   3   1   4       64.45       65.08      7.59 o 
   4   1   4       54.93       52.40      7.85 o 
   5   1   4      245.14      229.70     13.50 o 
   6   1   4      135.21      108.94     33.03 o 
   7   1   4       29.30       36.56      9.62 o 
   8   1   4       81.77       79.09     18.37 o 
   9   1   4       10.27       10.03      6.22 o 
  10   1   4        0.16       -4.41      8.59 o 
 -14   2   4        0.48        2.61      6.17 o 
 -13   2   4        5.74        4.11      5.29 o 
 -12   2   4        0.77        5.50      4.70 o 
 -11   2   4       34.23       40.17      6.35 o 
 -10   2   4       40.86       50.22      7.98 o 
  -9   2   4       22.71       16.75      4.30 o 
  -8   2   4        9.42        5.27      4.14 o 
  -7   2   4        0.42        3.58      2.95 o 
  -6   2   4      398.72      387.73     10.31 o 
  -5   2   4     1609.10     1536.49     17.04 o 
  -4   2   4     1188.59     1111.93     16.57 o 
  -3   2   4      353.35      329.00      8.27 o 
  -2   2   4      137.68      129.57      7.02 o 
  -1   2   4      645.62      598.33     38.74 o 
   0   2   4     1121.26     1163.21     24.21 o 
   1   2   4      451.52      426.37     14.64 o 
   2   2   4        1.28        4.29      3.35 o 
   3   2   4      164.46      176.31     10.51 o 
   4   2   4      209.87      241.30     17.42 o 
   5   2   4       29.65       30.13      6.92 o 
   6   2   4      167.29      162.24     12.74 o 
   7   2   4       37.32       40.81      8.77 o 
   8   2   4        5.82        3.84      5.48 o 
   9   2   4        3.03        3.39     13.10 o 
  10   2   4        8.93        1.30     18.17 o 
 -14   3   4        2.08        6.68      8.38 o 
 -13   3   4        6.44        8.26      6.54 o 
 -12   3   4        7.03       12.11      5.07 o 
 -11   3   4       63.03       58.43      7.11 o 
 -10   3   4       16.18       15.33      4.72 o 
  -9   3   4        6.40        5.16      3.78 o 
  -8   3   4       75.40       84.40      6.49 o 
  -7   3   4       63.24       59.38      5.37 o 
  -6   3   4       41.32       46.93      3.78 o 
  -5   3   4       79.24       95.63      4.79 o 
  -4   3   4      225.01      211.89      9.50 o 
  -3   3   4      481.47      427.55     10.47 o 
  -2   3   4       65.59       60.73      4.13 o 
  -1   3   4     1955.60     2004.60     39.05 o 
   0   3   4      316.49      312.30     14.46 o 
   1   3   4       86.40       87.44      6.36 o 
   2   3   4       61.70       63.12      6.06 o 
   3   3   4       81.49       90.79     10.53 o 
   4   3   4      105.65      120.40      8.65 o 
   5   3   4        0.59        0.91      4.27 o 
   6   3   4      106.05       92.86      8.92 o 
   7   3   4      187.58      167.82     11.58 o 
   8   3   4        8.16        2.90      5.28 o 
   9   3   4        2.40       -3.02      5.72 o 
  10   3   4        3.63       -3.21      8.42 o 
 -14   4   4        0.02       -4.91      6.60 o 
 -13   4   4       21.65       37.04      8.34 o 
 -12   4   4        6.17        4.43      5.77 o 
 -11   4   4        2.14        4.68      4.44 o 
 -10   4   4        2.25        5.40      4.07 o 
  -9   4   4       13.59       19.85      4.61 o 
  -8   4   4        0.04        1.59      3.10 o 
  -7   4   4        0.19        0.68      2.67 o 
  -6   4   4       29.80       30.17      3.42 o 
  -5   4   4      123.15      136.39      9.70 o 
  -4   4   4       23.11       24.85      3.02 o 
  -3   4   4        0.82        3.28      2.03 o 
  -2   4   4        5.93        8.85      2.27 o 
  -1   4   4      567.90      553.16     13.10 o 
   0   4   4      145.57      153.94     11.09 o 
   1   4   4      439.13      508.85     17.16 o 
   2   4   4      357.13      368.52     16.37 o 
   3   4   4        0.04       -0.86      3.13 o 
   4   4   4      250.21      245.59     13.73 o 
   5   4   4       62.19       66.34      7.66 o 
   6   4   4        3.42        4.82      4.89 o 
   7   4   4        0.04       -0.50      4.97 o 
   8   4   4       32.84       39.65      7.93 o 
   9   4   4        1.32        2.15      5.86 o 
  10   4   4        0.96       18.59      9.69 o 
 -14   5   4        5.04       24.18      9.60 o 
 -13   5   4        6.41       12.53      8.54 o 
 -12   5   4       29.10       19.88     23.37 o 
 -11   5   4        0.22        1.54      6.45 o 
 -10   5   4       23.33       21.46      5.06 o 
  -9   5   4       77.50       74.57      6.97 o 
  -8   5   4       36.47       36.26      6.12 o 
  -7   5   4      131.51      133.97      7.86 o 
  -6   5   4      106.30      113.57      5.28 o 
  -5   5   4      195.27      187.36      7.56 o 
  -4   5   4        0.18        1.75      1.78 o 
  -3   5   4       77.29       61.29      3.54 o 
  -2   5   4       32.39       32.63      2.73 o 
  -1   5   4        0.02        5.45      2.55 o 
   0   5   4      229.99      231.91      8.35 o 
   1   5   4       92.78       85.61      6.29 o 
   2   5   4       53.24       52.24      5.75 o 
   3   5   4       42.85       47.44      5.85 o 
   4   5   4      173.63      148.73     13.44 o 
   5   5   4       59.14       65.97      7.71 o 
   6   5   4        0.41        1.21      4.64 o 
   7   5   4      101.13       87.52      9.77 o 
   8   5   4       17.11       11.88     13.04 o 
   9   5   4        0.14        2.10      6.17 o 
  10   5   4        0.07      -14.75     12.82 o 
 -14   6   4        0.32        8.70     10.00 o 
 -13   6   4        0.01       -2.76     17.19 o 
 -12   6   4        3.06        1.06      6.02 o 
 -11   6   4       22.65       12.59      7.76 o 
 -10   6   4      106.23      110.71     14.97 o 
  -9   6   4       17.34       16.12      5.40 o 
  -8   6   4        1.12        6.29      6.47 o 
  -7   6   4       40.41       37.12      4.53 o 
  -6   6   4      150.45      150.60      5.95 o 
  -5   6   4      872.97      830.87     11.10 o 
  -4   6   4       71.21       69.68      3.56 o 
  -3   6   4       15.35       12.97      2.15 o 
  -2   6   4        9.15       10.01      2.44 o 
  -1   6   4       76.75       71.59      4.61 o 
   0   6   4      300.43      329.43     14.76 o 
   1   6   4      259.40      256.41      9.27 o 
   2   6   4       76.09       75.80      6.41 o 
   3   6   4       49.71       51.98      6.12 o 
   4   6   4        5.89        3.33      4.12 o 
   5   6   4       15.09       15.69      5.38 o 
   6   6   4       20.48       22.36      6.26 o 
   7   6   4      184.93      180.35     12.28 o 
   8   6   4        0.10       -0.74      5.30 o 
   9   6   4        5.03       -0.18      6.12 o 
  10   6   4        2.87       -0.64      9.44 o 
 -13   7   4        3.29       -5.83      6.23 o 
 -12   7   4       14.49       19.88      8.86 o 
 -11   7   4        9.24        4.00      6.71 o 
 -10   7   4        3.74       -0.14      6.13 o 
  -9   7   4        0.58        0.29     11.38 o 
  -8   7   4       63.86       57.87      9.77 o 
  -7   7   4        7.84       11.93      6.41 o 
  -6   7   4        0.28        3.05      2.84 o 
  -5   7   4       64.68       57.80      4.19 o 
  -4   7   4        0.08        0.59      2.70 o 
  -3   7   4       12.23        9.77      3.63 o 
  -2   7   4       17.27       18.37      2.68 o 
  -1   7   4      188.72      203.73      6.73 o 
   0   7   4       36.24       31.08      3.65 o 
   1   7   4      630.53      603.19     12.78 o 
   2   7   4       16.77        7.77      4.01 o 
   3   7   4        7.69        7.45      3.89 o 
   4   7   4        0.02       -3.93      4.21 o 
   5   7   4       40.47       29.24      6.25 o 
   6   7   4      312.52      279.39     13.39 o 
   7   7   4        1.66       -7.18      4.79 o 
   8   7   4        1.26        1.32      5.87 o 
   9   7   4        3.53        9.04      6.93 o 
  10   7   4       10.49       10.62      9.42 o 
 -13   8   4        5.55        8.34      7.89 o 
 -12   8   4        0.53        5.66      7.92 o 
 -11   8   4       14.89        0.56     11.59 o 
 -10   8   4        0.07       -7.30      5.49 o 
  -9   8   4       12.56        6.25      6.48 o 
  -8   8   4        5.42       13.80     14.04 o 
  -7   8   4       75.85       76.60     10.77 o 
  -6   8   4       15.59       19.11      5.35 o 
  -5   8   4       29.94       31.42      4.66 o 
  -4   8   4       24.89       23.34      7.25 o 
  -3   8   4       10.22       10.71      4.17 o 
  -2   8   4       45.83       48.78      6.30 o 
  -1   8   4       65.53       58.09      7.12 o 
   0   8   4       10.88       15.55      4.80 o 
   1   8   4       28.67       34.51      4.43 o 
   2   8   4      239.27      232.21      9.10 o 
   3   8   4        9.64        5.61      4.13 o 
   4   8   4       58.17       54.39      7.32 o 
   5   8   4      104.41       81.86      9.93 o 
   6   8   4        0.57       -6.89      4.59 o 
   7   8   4       36.52       25.10      7.57 o 
   8   8   4        8.17       22.19      7.21 o 
   9   8   4        0.67       -3.95      8.53 o 
 -13   9   4        1.04       10.64     13.77 o 
 -12   9   4        0.04        3.51      7.55 o 
 -11   9   4        4.50        2.88     11.59 o 
 -10   9   4        4.24        4.12      7.17 o 
  -9   9   4       14.27        6.39      7.61 o 
  -8   9   4       10.75        1.37      6.03 o 
  -7   9   4      298.73      294.95     17.08 o 
  -6   9   4        0.93        0.13      5.53 o 
  -5   9   4      315.62      331.29     10.69 o 
  -4   9   4       26.66       29.70      5.88 o 
  -3   9   4       43.36       45.64      8.72 o 
  -2   9   4      110.75       97.81      8.32 o 
  -1   9   4      112.96      102.58      9.00 o 
   0   9   4       46.22       47.46      6.94 o 
   1   9   4       30.60       47.76      6.76 o 
   2   9   4       16.91       17.72      5.83 o 
   3   9   4       73.36       61.24      8.21 o 
   4   9   4        8.29        9.92      5.30 o 
   5   9   4      116.73      102.89     11.66 o 
   6   9   4       33.71       20.57      7.22 o 
   7   9   4        0.15       -3.76      5.57 o 
   8   9   4        0.70        0.81      6.36 o 
   9   9   4        9.63       13.50      9.60 o 
 -13  10   4        1.32       -1.16     10.58 o 
 -12  10   4       16.36       15.66      8.59 o 
 -11  10   4        2.14       10.55      9.25 o 
 -10  10   4       81.88       71.42     16.22 o 
  -9  10   4       15.29       21.32      8.47 o 
  -8  10   4       69.89       84.72     12.31 o 
  -7  10   4        9.62        3.10     10.12 o 
  -6  10   4       67.49       71.84      8.00 o 
  -5  10   4       23.11       14.32      4.45 o 
  -4  10   4        6.08       12.93      5.01 o 
  -3  10   4      211.71      213.52     10.94 o 
  -2  10   4       42.42       42.49      6.51 o 
  -1  10   4       30.61       36.50      6.55 o 
   0  10   4       19.70        6.30      6.97 o 
   1  10   4        0.68        1.59      4.06 o 
   2  10   4      116.14      119.33     10.50 o 
   3  10   4        2.69        0.28      4.67 o 
   4  10   4        1.39       -5.22      6.04 o 
   5  10   4      214.40      172.24     21.94 o 
   6  10   4        0.09        3.83      7.34 o 
   7  10   4       39.88       44.62     10.92 o 
   8  10   4        0.06        0.48      8.28 o 
   9  10   4        0.16       -1.78     11.94 o 
 -12  11   4       33.22       33.73     17.48 o 
 -11  11   4        6.86       -4.16      7.31 o 
 -10  11   4       17.26        9.99     12.26 o 
  -9  11   4       32.00       15.48      8.48 o 
  -8  11   4        0.34       -0.68      6.76 o 
  -7  11   4        8.65       -5.26      5.56 o 
  -6  11   4       70.16       61.88      7.84 o 
  -5  11   4      115.70      122.91     12.13 o 
  -4  11   4      115.14       99.38      8.72 o 
  -3  11   4        1.29        5.00      4.42 o 
  -2  11   4       35.36       25.45      6.53 o 
  -1  11   4       35.09       34.43      6.70 o 
   0  11   4       62.98       54.56      7.91 o 
   1  11   4       91.08       81.91      9.23 o 
   2  11   4       53.05       52.68      8.21 o 
   3  11   4       64.43       60.25      8.77 o 
   4  11   4       55.32       43.21      8.43 o 
   5  11   4        4.31        7.55      7.58 o 
   6  11   4       16.46       11.99      8.48 o 
   7  11   4       47.98       46.58     11.37 o 
   8  11   4        1.50       -2.02      8.07 o 
 -12  12   4       15.94       24.65     19.95 o 
 -11  12   4       40.83       22.79      9.98 o 
 -10  12   4       87.37       87.84     13.61 o 
  -9  12   4       61.31       65.46     13.03 o 
  -8  12   4      103.95       91.47     13.18 o 
  -7  12   4        1.28        3.10      5.91 o 
  -6  12   4        9.46       10.07      5.39 o 
  -5  12   4       17.44       28.28      5.33 o 
  -4  12   4       65.14       61.08      7.59 o 
  -3  12   4       24.02       20.60      5.84 o 
  -2  12   4       60.80       69.46      8.54 o 
  -1  12   4      136.56      146.32     14.44 o 
   0  12   4      270.49      303.49     21.57 o 
   1  12   4      619.97      588.92     19.09 o 
   2  12   4        4.31        4.92      5.27 o 
   3  12   4       32.59       36.78      7.48 o 
   4  12   4       33.87       34.14      7.79 o 
   5  12   4       14.33       26.34      9.23 o 
   6  12   4        0.62        1.54      8.10 o 
   7  12   4       23.38       29.18     10.80 o 
   8  12   4       23.25       34.77     11.64 o 
 -11  13   4       15.13       16.78     26.71 o 
 -10  13   4       16.54       19.78      8.71 o 
  -9  13   4       12.13       13.82      8.40 o 
  -8  13   4        6.15        3.07     12.07 o 
  -7  13   4        7.09        6.64      5.53 o 
  -6  13   4       11.77       17.94      6.02 o 
  -5  13   4        2.19        2.20      4.04 o 
  -4  13   4        6.32       10.65      5.36 o 
  -3  13   4      177.86      156.48     11.21 o 
  -2  13   4      611.41      581.85     18.81 o 
  -1  13   4      409.50      401.31     16.14 o 
   0  13   4      176.38      184.19     10.89 o 
   1  13   4        0.05       -2.96      4.67 o 
   2  13   4       20.41       19.38     12.86 o 
   3  13   4        9.58        3.20      5.94 o 
   4  13   4       19.92       28.67      8.31 o 
   5  13   4       27.48       31.51      7.94 o 
   6  13   4        5.31        6.53      8.47 o 
   7  13   4        3.87       -0.52      8.34 o 
   8  13   4        0.01       -5.11      8.86 o 
 -11  14   4        8.18        1.69      8.50 o 
 -10  14   4        4.44        2.03      7.94 o 
  -9  14   4        0.03        7.27     16.63 o 
  -8  14   4        0.00       -4.42      6.46 o 
  -7  14   4       22.15       17.21      6.73 o 
  -6  14   4        0.23       -0.87      4.66 o 
  -5  14   4        8.70        7.72      4.73 o 
  -4  14   4        0.29       -1.40      3.99 o 
  -3  14   4       42.60       50.56      8.18 o 
  -2  14   4       11.57        1.80      5.18 o 
  -1  14   4        0.26        0.52      7.68 o 
   0  14   4        0.34        6.57      4.64 o 
   1  14   4        2.35        5.63      5.72 o 
   2  14   4        1.28       -0.63      9.43 o 
   3  14   4        5.31        8.96      6.30 o 
   4  14   4       19.29       16.52      7.43 o 
   5  14   4        4.46       11.49      7.21 o 
   6  14   4        0.10       -6.23      8.17 o 
   7  14   4        5.14       12.94     10.06 o 
 -10  15   4        0.40        4.01      8.75 o 
  -9  15   4        7.04       16.16      9.55 o 
  -8  15   4        2.57       11.23      8.26 o 
  -7  15   4        0.61       -1.74      7.53 o 
  -6  15   4        0.31        2.72      5.30 o 
  -5  15   4       45.91       45.80      7.06 o 
  -4  15   4       38.40       37.06      8.56 o 
  -3  15   4        6.77        7.97      6.14 o 
  -2  15   4        2.74       -2.27      5.36 o 
  -1  15   4       69.13       56.12     15.39 o 
   0  15   4      314.18      312.16     15.67 o 
   1  15   4       99.30       98.97     10.80 o 
   2  15   4       54.32       62.31     11.85 o 
   3  15   4        2.14       -1.57      5.80 o 
   4  15   4       19.28       14.64      7.82 o 
   5  15   4        3.17       -1.85      6.62 o 
   6  15   4        0.16        4.19     10.62 o 
 -10  16   4        1.08       10.51      9.33 o 
  -9  16   4       12.72        2.56      8.17 o 
  -8  16   4        1.08      -11.99      8.94 o 
  -7  16   4       46.08       31.77      8.11 o 
  -6  16   4        0.40        5.19      6.27 o 
  -5  16   4       15.47       11.61      6.81 o 
  -4  16   4       14.23       17.31      5.66 o 
  -3  16   4        4.19        6.63      5.87 o 
  -2  16   4        1.43        2.39      5.43 o 
  -1  16   4       15.65       10.34      6.64 o 
   0  16   4      121.52      106.35     10.98 o 
   1  16   4       44.78       45.15      8.78 o 
   2  16   4       55.73       80.40     10.73 o 
   3  16   4       25.44       30.88      8.35 o 
   4  16   4        6.86        2.65      8.96 o 
   5  16   4        0.67       13.99     10.46 o 
   6  16   4        0.45       -7.71      9.76 o 
  -9  17   4        0.00        0.02     11.03 o 
  -8  17   4        0.75        3.46      8.49 o 
  -7  17   4       15.89       13.85      7.11 o 
  -6  17   4        9.89        3.52      8.59 o 
  -5  17   4        7.09        0.77      6.75 o 
  -4  17   4        0.71       -0.60      5.04 o 
  -3  17   4        0.13       -0.89      5.61 o 
  -2  17   4        1.23        6.61      6.32 o 
  -1  17   4       30.70       23.57      7.64 o 
   0  17   4        7.65        8.74      6.35 o 
   1  17   4       94.60       79.98     19.62 o 
   2  17   4        3.24        1.65     17.31 o 
   3  17   4        2.98        1.20      9.19 o 
   4  17   4       11.37       18.60     20.40 o 
   5  17   4        1.06       -2.18      9.52 o 
  -8  18   4        0.81        1.43     12.96 o 
  -7  18   4       19.06       19.96      7.75 o 
  -6  18   4        1.05        0.01      6.27 o 
  -5  18   4        8.31        8.86      5.70 o 
  -4  18   4        0.31        5.15      5.64 o 
  -3  18   4       12.08        9.20      8.77 o 
  -2  18   4        5.68       13.99      6.86 o 
  -1  18   4        4.66        3.32      8.44 o 
   0  18   4       47.98       28.66     10.54 o 
   1  18   4        0.23       -9.08     15.35 o 
   2  18   4        0.48       -7.79     12.57 o 
   3  18   4       13.40       11.09     19.58 o 
   4  18   4        7.01        4.74     10.75 o 
  -7  19   4        2.02       10.64      9.36 o 
  -6  19   4        0.08       -7.25     10.95 o 
  -5  19   4       26.46       21.25      7.61 o 
  -4  19   4       13.24       15.08      6.89 o 
  -3  19   4        0.98        5.20      6.12 o 
  -2  19   4        0.25        3.22      8.35 o 
  -1  19   4       23.98       40.38     11.01 o 
   0  19   4       13.46       10.20      9.22 o 
   1  19   4       55.88       53.24     13.09 o 
   2  19   4       20.60       39.09     12.10 o 
   3  19   4        6.48       16.85     11.32 o 
  -5  20   4        9.28       22.68     11.24 o 
  -4  20   4        2.35       15.48      9.30 o 
  -3  20   4        0.45        9.77      7.17 o 
  -2  20   4        1.17       10.95      9.41 o 
  -1  20   4        0.01        0.05      8.46 o 
   0  20   4       24.26       42.79     12.16 o 
   1  20   4        0.19        3.45      9.37 o 
 -14   1   5        0.50        8.39      6.63 o 
 -13   1   5        4.76        9.52      5.47 o 
 -12   1   5        3.60        1.24      4.52 o 
 -11   1   5        0.00        5.38      4.48 o 
 -10   1   5        4.08        2.91      4.02 o 
  -9   1   5       59.98       52.28     11.11 o 
  -8   1   5      126.06      123.95      7.81 o 
  -7   1   5       13.69       15.49      3.90 o 
  -6   1   5      224.35      225.35     10.72 o 
  -5   1   5       47.68       48.90      4.13 o 
  -4   1   5      339.51      343.34     10.52 o 
  -3   1   5       54.14       52.34     11.14 o 
  -2   1   5       28.00       33.77      6.65 o 
  -1   1   5      107.25       97.78      7.36 o 
   0   1   5       72.80       80.21      8.29 o 
   1   1   5      144.71      164.37     10.54 o 
   2   1   5       43.60       36.68      7.11 o 
   3   1   5      114.79      118.78     11.17 o 
   4   1   5      832.99      861.06     37.89 o 
   5   1   5      144.43      162.43     13.48 o 
   6   1   5        0.40        2.56      6.28 o 
   7   1   5        1.01       -6.40      5.88 o 
   8   1   5        1.25        6.15      7.78 o 
   9   1   5        0.13       -0.06      6.78 o 
 -14   2   5        2.36        4.35      5.72 o 
 -13   2   5        1.01        5.01      5.92 o 
 -12   2   5        5.02        8.39      4.86 o 
 -11   2   5        1.57       -0.17      4.06 o 
 -10   2   5       68.27       71.59      8.79 o 
  -9   2   5       53.49       58.38      6.56 o 
  -8   2   5     1024.87      965.05     18.52 o 
  -7   2   5        9.60        6.15      3.38 o 
  -6   2   5        9.54        8.31      3.24 o 
  -5   2   5       43.21       44.00      4.02 o 
  -4   2   5       11.43        9.90      2.67 o 
  -3   2   5       41.04       46.29      4.57 o 
  -2   2   5      356.25      388.13     16.06 o 
  -1   2   5       55.87       43.46      6.84 o 
   0   2   5      111.56      110.82     12.69 o 
   1   2   5       24.81       19.71      6.82 o 
   2   2   5       38.78       43.07      7.21 o 
   3   2   5      179.85      161.58     12.16 o 
   4   2   5      168.97      174.93     14.56 o 
   5   2   5        4.39        1.89      6.04 o 
   6   2   5        4.82        0.51      6.56 o 
   7   2   5       63.48       67.63      9.39 o 
   8   2   5       37.85       43.33     11.62 o 
   9   2   5        2.91        5.75     10.75 o 
 -14   3   5        7.79       11.44      6.98 o 
 -13   3   5        2.41       -1.13      5.26 o 
 -12   3   5        1.78        9.44      5.07 o 
 -11   3   5        7.49        9.67      5.26 o 
 -10   3   5       14.67       11.36      5.14 o 
  -9   3   5       43.63       57.35      6.42 o 
  -8   3   5       56.66       70.25      6.44 o 
  -7   3   5        4.30        1.25      4.11 o 
  -6   3   5      605.36      592.27     14.87 o 
  -5   3   5        0.21        1.34      2.18 o 
  -4   3   5        5.72        9.44      2.66 o 
  -3   3   5      137.35      151.42      7.97 o 
  -2   3   5      143.08      147.08      8.43 o 
  -1   3   5      120.69      119.75      8.44 o 
   0   3   5        0.12        0.90      2.79 o 
   1   3   5        5.94        2.10      3.68 o 
   2   3   5       24.47        3.03      7.42 o 
   3   3   5        3.99       -0.08      3.80 o 
   4   3   5      154.21      157.39     10.80 o 
   5   3   5        2.64        0.22      4.73 o 
   6   3   5      178.10      149.78     11.55 o 
   7   3   5        6.88        4.26      6.35 o 
   8   3   5        0.01        9.60      6.62 o 
   9   3   5       31.52       31.61      8.62 o 
 -14   4   5        0.80        6.19     10.70 o 
 -13   4   5        0.53       10.82      6.35 o 
 -12   4   5       43.16       51.03      9.93 o 
 -11   4   5        4.84        5.23      5.18 o 
 -10   4   5        1.47        3.08      4.24 o 
  -9   4   5       18.14       23.58      5.09 o 
  -8   4   5        0.72        1.12      3.51 o 
  -7   4   5        0.26       -1.06      3.37 o 
  -6   4   5      429.84      415.82      9.45 o 
  -5   4   5      132.62      133.67      7.50 o 
  -4   4   5       74.27       71.33      5.70 o 
  -3   4   5      699.82      653.35     19.20 o 
  -2   4   5      418.81      423.68     12.65 o 
  -1   4   5      816.35      882.45     25.89 o 
   0   4   5        0.02       -1.41      2.55 o 
   1   4   5        0.06       -2.01      3.82 o 
   2   4   5       70.95       60.22      8.27 o 
   3   4   5       18.31       14.92      5.37 o 
   4   4   5        4.51        9.16      4.82 o 
   5   4   5      155.60      175.42     16.13 o 
   6   4   5        3.91       -1.67      4.95 o 
   7   4   5        0.47       -2.37      5.63 o 
   8   4   5       12.76       10.97      6.80 o 
   9   4   5       27.81       29.90      8.64 o 
 -14   5   5        9.36       20.20      8.98 o 
 -13   5   5       44.81       40.71     11.14 o 
 -12   5   5       13.92       18.39      6.91 o 
 -11   5   5        3.55        4.93      5.39 o 
 -10   5   5        1.08       -3.17      4.40 o 
  -9   5   5        1.83        4.17      4.26 o 
  -8   5   5       45.92       52.99      6.78 o 
  -7   5   5       29.39       32.35      8.54 o 
  -6   5   5        2.31        3.10      2.55 o 
  -5   5   5        4.79        7.26      2.58 o 
  -4   5   5        3.92        5.45      2.64 o 
  -3   5   5      220.32      225.66     14.75 o 
  -2   5   5       96.76       92.71     10.35 o 
  -1   5   5      170.59      175.25     10.91 o 
   0   5   5       19.68       12.65      6.58 o 
   1   5   5      459.95      455.58     14.80 o 
   2   5   5        1.30       -3.51      3.40 o 
   3   5   5        3.44        0.91      4.53 o 
   4   5   5       57.28       80.26      8.46 o 
   5   5   5        6.88       -3.37      4.80 o 
   6   5   5       19.30       26.65      6.94 o 
   7   5   5        4.76       -0.64      6.03 o 
   8   5   5       14.27       10.63      6.91 o 
   9   5   5       20.12       33.24      8.94 o 
 -13   6   5        5.74        9.62      9.91 o 
 -12   6   5        0.38        2.53     12.03 o 
 -11   6   5        1.16        4.29      8.40 o 
 -10   6   5        3.30        2.62      4.91 o 
  -9   6   5       14.57        5.35      4.64 o 
  -8   6   5        7.57        8.62      4.15 o 
  -7   6   5        0.23        1.36      3.54 o 
  -6   6   5        1.08        3.57      2.72 o 
  -5   6   5        6.94        5.79      3.84 o 
  -4   6   5       21.87       25.93      6.84 o 
  -3   6   5       36.25       28.77      5.03 o 
  -2   6   5       37.37       41.59      5.83 o 
  -1   6   5      428.35      429.20     20.96 o 
   0   6   5       71.92       68.54      6.30 o 
   1   6   5      152.50      145.41      8.73 o 
   2   6   5       32.61       35.09      5.71 o 
   3   6   5        2.63       -1.36      3.92 o 
   4   6   5        6.83        2.71      4.40 o 
   5   6   5       24.84       19.49      6.60 o 
   6   6   5       16.54       11.15      9.60 o 
   7   6   5       22.49       19.48      6.83 o 
   8   6   5        0.63       -8.24      5.95 o 
   9   6   5       11.80       10.75      7.73 o 
 -13   7   5        3.49        9.16      8.43 o 
 -12   7   5        0.96       11.72      7.81 o 
 -11   7   5       70.82       70.08     12.21 o 
 -10   7   5        4.10       17.99     10.74 o 
  -9   7   5        2.74        0.17      4.10 o 
  -8   7   5       21.71       23.05      8.44 o 
  -7   7   5       45.48       49.94      9.57 o 
  -6   7   5      449.67      419.01     20.41 o 
  -5   7   5       85.59       85.88      6.67 o 
  -4   7   5       12.99       12.40      7.46 o 
  -3   7   5        2.95        1.00      4.72 o 
  -2   7   5       77.37      100.87     13.46 o 
  -1   7   5      748.77      730.19     24.22 o 
   0   7   5       76.39       84.32     11.32 o 
   1   7   5        0.83        5.46      3.52 o 
   2   7   5       32.78       28.62      5.43 o 
   3   7   5        0.40        0.61      4.56 o 
   4   7   5       13.43       -1.33      4.30 o 
   5   7   5      111.91       74.32      9.09 o 
   6   7   5        6.93        7.52      5.82 o 
   7   7   5       17.54       14.41      7.78 o 
   8   7   5       12.27       16.91      7.33 o 
   9   7   5       14.07       19.28     15.84 o 
 -13   8   5        0.68       12.52      9.00 o 
 -12   8   5       57.42       43.61     17.63 o 
 -11   8   5        0.71        1.35      7.05 o 
 -10   8   5        2.26        2.72      7.65 o 
  -9   8   5        3.23       -1.33      6.24 o 
  -8   8   5       88.85      107.65     13.17 o 
  -7   8   5      148.52      137.34     14.15 o 
  -6   8   5        3.06        4.97      7.10 o 
  -5   8   5      465.94      431.77     12.61 o 
  -4   8   5       11.20       17.69      5.05 o 
  -3   8   5       18.02       30.17      5.99 o 
  -2   8   5       15.67       15.75      5.15 o 
  -1   8   5        4.73        2.32      3.92 o 
   0   8   5       53.49       64.80      9.64 o 
   1   8   5        6.19        9.33      5.89 o 
   2   8   5        4.87        7.54      6.05 o 
   3   8   5       76.53       57.27     14.25 o 
   4   8   5        5.18        9.62      5.50 o 
   5   8   5       32.90       26.10      6.96 o 
   6   8   5       15.28       21.26      7.10 o 
   7   8   5        0.05       -3.62      9.90 o 
   8   8   5       20.54       23.63      8.33 o 
 -13   9   5       10.86       20.13     10.58 o 
 -12   9   5        0.79       -0.62     13.91 o 
 -11   9   5        0.24       -6.10      6.99 o 
 -10   9   5        3.11        8.66      7.64 o 
  -9   9   5        0.67       -2.66      6.48 o 
  -8   9   5        6.07        5.49      6.64 o 
  -7   9   5       12.74        8.21      9.35 o 
  -6   9   5       20.49       18.72      5.97 o 
  -5   9   5        9.99        8.74      4.57 o 
  -4   9   5      407.69      376.09     16.30 o 
  -3   9   5        0.79        5.75      5.53 o 
  -2   9   5        4.54        8.76      5.11 o 
  -1   9   5      173.23      170.00     12.80 o 
   0   9   5       27.71       28.20      6.32 o 
   1   9   5       22.60       26.86      7.57 o 
   2   9   5       21.53       18.50      7.31 o 
   3   9   5        6.92        8.78      7.51 o 
   4   9   5      132.64      131.19     14.59 o 
   5   9   5       19.69       37.79      9.59 o 
   6   9   5        4.47        9.52      8.23 o 
   7   9   5       21.36       17.34      9.63 o 
   8   9   5        1.21      -11.77      7.85 o 
 -12  10   5       30.28       38.55     15.70 o 
 -11  10   5       62.68       69.17     13.19 o 
 -10  10   5        9.77       15.44     15.20 o 
  -9  10   5        2.46       -0.20      8.69 o 
  -8  10   5       13.07       24.90      8.50 o 
  -7  10   5       65.12       71.11     11.37 o 
  -6  10   5        0.48        0.72      4.88 o 
  -5  10   5       51.70       60.05      7.08 o 
  -4  10   5       54.62       56.64      7.78 o 
  -3  10   5       69.33       55.16      7.72 o 
  -2  10   5       33.95       29.70      9.74 o 
  -1  10   5       15.42        5.22     12.81 o 
   0  10   5       25.79       22.29      5.21 o 
   1  10   5        0.37        1.70      4.68 o 
   2  10   5        0.02        9.30      6.88 o 
   3  10   5      178.85      137.80     14.96 o 
   4  10   5       22.87        9.74      8.05 o 
   5  10   5        1.41        5.20      8.00 o 
   6  10   5        1.50        4.41      7.74 o 
   7  10   5        5.49        6.86      8.98 o 
   8  10   5        0.01      -13.33      8.88 o 
 -12  11   5       21.06       18.98      9.79 o 
 -11  11   5        0.76        0.74      7.16 o 
 -10  11   5       22.74       14.50     11.16 o 
  -9  11   5        8.96       22.55      9.32 o 
  -8  11   5        3.45        5.60      6.76 o 
  -7  11   5        0.76       -3.77      5.72 o 
  -6  11   5        1.14        8.95      7.81 o 
  -5  11   5        0.68        2.14      4.19 o 
  -4  11   5      109.48      125.75     10.51 o 
  -3  11   5       44.21       22.92      7.62 o 
  -2  11   5      339.66      304.15     14.54 o 
  -1  11   5       27.30       20.77      6.34 o 
   0  11   5      182.34      188.29     13.01 o 
   1  11   5      110.71      107.85     10.70 o 
   2  11   5        4.89       -1.65      6.85 o 
   3  11   5        0.05        6.31      6.82 o 
   4  11   5        1.69       -9.36      6.24 o 
   5  11   5        2.95       -1.97      7.48 o 
   6  11   5        6.58        7.54      8.68 o 
   7  11   5        0.00       -0.92      8.27 o 
 -12  12   5       22.56       -2.78     10.74 o 
 -11  12   5        5.42       15.28      9.06 o 
 -10  12   5       12.02       12.63      8.94 o 
  -9  12   5        8.98        6.51      7.86 o 
  -8  12   5        0.06        1.02      6.69 o 
  -7  12   5        0.23       -0.12      6.68 o 
  -6  12   5       19.24       28.30      7.15 o 
  -5  12   5        2.40       -0.52      5.25 o 
  -4  12   5       47.49       56.31     10.94 o 
  -3  12   5        3.49        7.52      5.40 o 
  -2  12   5      117.50      108.45     11.10 o 
  -1  12   5       16.62       34.81      7.69 o 
   0  12   5        6.27        4.25      5.55 o 
   1  12   5       33.35       25.11      6.74 o 
   2  12   5        0.45        2.13      5.68 o 
   3  12   5       11.17        7.91     12.55 o 
   4  12   5        0.36       -0.20      7.26 o 
   5  12   5       21.79       14.29     11.53 o 
   6  12   5        0.09       -8.53      7.65 o 
   7  12   5        0.32       -6.99      8.40 o 
 -11  13   5        0.64        8.95      8.99 o 
 -10  13   5        4.46       21.60     10.83 o 
  -9  13   5        0.12        2.33      8.07 o 
  -8  13   5        0.85       -9.37      6.25 o 
  -7  13   5        0.00       -5.06      6.76 o 
  -6  13   5        2.64       -1.23      5.52 o 
  -5  13   5        9.05        2.19      4.76 o 
  -4  13   5       14.57       14.65      6.43 o 
  -3  13   5       30.66       53.96      8.96 o 
  -2  13   5      436.20      463.89     18.14 o 
  -1  13   5       33.72       42.01      8.28 o 
   0  13   5       10.77       13.34      6.46 o 
   1  13   5        0.47       -1.67      5.12 o 
   2  13   5      125.42      132.13     35.83 o 
   3  13   5        2.93       14.82      7.15 o 
   4  13   5       15.30        3.26      8.30 o 
   5  13   5        0.92       12.69      8.72 o 
   6  13   5        3.06       -0.73      8.73 o 
 -11  14   5        1.39        8.88     14.25 o 
 -10  14   5        8.48       11.96     11.96 o 
  -9  14   5        3.57        0.03      7.74 o 
  -8  14   5        0.47       -2.53      8.11 o 
  -7  14   5        1.42       -8.48      5.97 o 
  -6  14   5        0.01       -5.04      5.30 o 
  -5  14   5        2.27       -0.72      4.64 o 
  -4  14   5       45.37       56.23      8.96 o 
  -3  14   5      123.11      103.32     11.12 o 
  -2  14   5      427.64      452.06     18.43 o 
  -1  14   5      149.77      147.41     16.75 o 
   0  14   5        3.13        2.17      5.81 o 
   1  14   5        8.50        6.46      6.37 o 
   2  14   5        8.68       11.88      7.05 o 
   3  14   5        1.20        2.05      7.36 o 
   4  14   5        7.56        6.87      9.34 o 
   5  14   5       19.46       12.50      9.51 o 
   6  14   5        0.42        3.40      9.66 o 
 -10  15   5        0.99        0.92      9.38 o 
  -9  15   5        1.54        2.49      9.65 o 
  -8  15   5        5.18       -1.70      7.38 o 
  -7  15   5       11.33        0.87      7.90 o 
  -6  15   5       10.05       19.04      7.28 o 
  -5  15   5        4.24        2.30      5.09 o 
  -4  15   5       23.25       13.09      8.38 o 
  -3  15   5        3.30        2.32      6.09 o 
  -2  15   5        0.25       -2.42      5.66 o 
  -1  15   5        0.06        1.26      5.93 o 
   0  15   5        8.07        3.17      5.81 o 
   1  15   5        4.62        0.50      5.95 o 
   2  15   5        0.30        0.07      6.28 o 
   3  15   5        2.19        4.99      6.83 o 
   4  15   5       10.81        9.07      8.92 o 
   5  15   5        2.41        2.86      9.26 o 
  -9  16   5        5.78        1.84      9.04 o 
  -8  16   5        0.00        4.36      8.01 o 
  -7  16   5        4.96        1.57      8.04 o 
  -6  16   5        0.04        7.46      6.55 o 
  -5  16   5        0.86        2.95      5.09 o 
  -4  16   5       35.62       25.09      6.58 o 
  -3  16   5       13.83       12.03      6.59 o 
  -2  16   5       31.24       39.62     11.82 o 
  -1  16   5       27.61       25.25      6.57 o 
   0  16   5       11.52        9.43      6.83 o 
   1  16   5       14.93       15.33      8.73 o 
   2  16   5       16.31       12.33      7.71 o 
   3  16   5       16.67       26.39      9.32 o 
   4  16   5        4.94       18.73      8.72 o 
  -8  17   5        6.61        2.33      8.89 o 
  -7  17   5       14.73       -0.36      8.34 o 
  -6  17   5       11.20       23.49     18.38 o 
  -5  17   5        7.86       14.86      5.95 o 
  -4  17   5        4.17        9.59      5.84 o 
  -3  17   5        0.34        5.19      6.90 o 
  -2  17   5       26.94       16.99      7.37 o 
  -1  17   5        0.21       -2.25      5.17 o 
   0  17   5        4.23        4.20      6.34 o 
   1  17   5        0.20       -9.43      6.28 o 
   2  17   5       17.83       10.17      7.71 o 
   3  17   5       16.33       10.89      9.72 o 
  -7  18   5        0.36       -0.29      9.15 o 
  -6  18   5        7.99        0.33      8.90 o 
  -5  18   5        3.54        6.69      5.99 o 
  -4  18   5        0.03       -2.44      6.34 o 
  -3  18   5        2.57        7.87      7.38 o 
  -2  18   5        3.26       -5.29      6.34 o 
  -1  18   5       19.14       17.59      6.61 o 
   0  18   5        0.00      -10.21     17.13 o 
   1  18   5        7.77        2.32      9.86 o 
   2  18   5        2.29        8.88     20.80 o 
  -6  19   5        7.58       16.34     14.87 o 
  -5  19   5        0.54       -1.53      7.54 o 
  -4  19   5        0.06       -0.12      6.07 o 
  -3  19   5        2.88       -0.68      7.32 o 
  -2  19   5        6.88       14.49     14.87 o 
  -1  19   5       27.65       13.16     10.21 o 
   0  19   5       23.57       25.79     11.50 o 
   1  19   5        1.75       -2.40      9.71 o 
 -14   0   6        1.56       12.42      9.23 o 
 -13   0   6        0.16       -0.96      7.51 o 
 -12   0   6        0.53        4.89      6.78 o 
 -11   0   6        0.02        8.29      7.94 o 
 -10   0   6      829.79      874.58     28.36 o 
  -9   0   6       47.68       27.32      8.07 o 
  -8   0   6      131.15      129.26     11.98 o 
  -7   0   6       20.28       15.96      6.06 o 
  -6   0   6       24.64       12.49      7.46 o 
  -5   0   6        5.72        7.03      4.82 o 
  -4   0   6       19.84       24.24      5.87 o 
  -3   0   6       73.75       89.19     15.06 o 
  -2   0   6       40.36       48.71     12.09 o 
  -1   0   6      161.66      191.90     17.00 o 
   0   0   6        2.63       -2.86      6.88 o 
   1   0   6       51.80       75.29     14.25 o 
   2   0   6      685.16      679.93     33.41 o 
   3   0   6      391.58      413.59     27.58 o 
   4   0   6        0.05        4.56      9.81 o 
   5   0   6        0.05       -8.69      8.50 o 
   6   0   6       55.25       52.53     15.57 o 
   7   0   6        0.04      -12.05     10.28 o 
   8   0   6       26.57       42.26     16.61 o 
 -14   1   6        0.11       14.37      6.39 o 
 -13   1   6        4.58        2.72      5.03 o 
 -12   1   6        1.56        7.57      5.17 o 
 -11   1   6       21.21       40.19      6.54 o 
 -10   1   6       26.42       31.70      5.82 o 
  -9   1   6        8.35       12.37      4.71 o 
  -8   1   6      525.54      421.61     13.04 o 
  -7   1   6       23.86       29.11      4.90 o 
  -6   1   6       13.57        9.66      4.72 o 
  -5   1   6       71.13       74.78      5.40 o 
  -4   1   6       20.57       19.85      3.40 o 
  -3   1   6        1.50        2.28      5.24 o 
  -2   1   6       17.25       29.07      5.28 o 
  -1   1   6        1.91        5.29      7.49 o 
   0   1   6       54.40       64.91     10.55 o 
   1   1   6       67.40       56.44      9.23 o 
   2   1   6     2068.71     2222.92     44.26 o 
   3   1   6       96.78       95.30     26.63 o 
   4   1   6       47.31       46.02      9.58 o 
   5   1   6       15.66        9.91      7.82 o 
   6   1   6        4.46        4.11      8.04 o 
   7   1   6        7.25        8.89      7.91 o 
   8   1   6        1.22        0.90      6.81 o 
 -14   2   6        4.56       -1.33      6.07 o 
 -13   2   6        8.99       14.39      6.83 o 
 -12   2   6       10.97       15.84      5.63 o 
 -11   2   6       20.82       19.73      5.76 o 
 -10   2   6       31.35       28.36      6.02 o 
  -9   2   6        1.03        2.57      4.34 o 
  -8   2   6      309.60      281.00     10.92 o 
  -7   2   6       60.43       63.04      6.37 o 
  -6   2   6       18.03       14.09      3.80 o 
  -5   2   6       19.59       19.12      3.39 o 
  -4   2   6       10.30        6.55      3.26 o 
  -3   2   6      209.32      215.68     10.78 o 
  -2   2   6       58.83       75.66      9.05 o 
  -1   2   6        4.25        5.67      4.58 o 
   0   2   6        0.77        0.81      4.72 o 
   1   2   6      499.99      541.95     20.72 o 
   2   2   6       12.05       16.90      7.29 o 
   3   2   6        0.47        2.74      5.94 o 
   4   2   6       46.52       51.82     11.07 o 
   5   2   6       27.48       20.13     13.11 o 
   6   2   6        4.15       -0.77      5.84 o 
   7   2   6        1.10        0.10      6.28 o 
   8   2   6        0.73        4.64      8.14 o 
 -14   3   6        2.09        6.23      9.39 o 
 -13   3   6        1.02        5.75      6.29 o 
 -12   3   6        0.54        8.08      6.24 o 
 -11   3   6       18.31       12.89      5.94 o 
 -10   3   6        2.66        4.04      5.15 o 
  -9   3   6        0.08       -0.02      4.15 o 
  -8   3   6      137.36      133.52      8.45 o 
  -7   3   6       28.76       29.64      5.90 o 
  -6   3   6       30.29       25.42      4.47 o 
  -5   3   6        0.19       -1.08      2.45 o 
  -4   3   6       89.93      104.02      6.72 o 
  -3   3   6       52.43       48.03      6.12 o 
  -2   3   6        6.51       -0.73      3.58 o 
  -1   3   6       21.33       21.10      5.92 o 
   0   3   6      244.26      230.04     11.12 o 
   1   3   6      425.10      463.20     23.34 o 
   2   3   6        0.94       -2.75      4.29 o 
   3   3   6       93.94      116.76     10.33 o 
   4   3   6      405.82      423.36     17.02 o 
   5   3   6        6.77       10.30      5.95 o 
   6   3   6        5.32       -0.09      5.54 o 
   7   3   6       15.49       18.98      7.83 o 
   8   3   6        2.73       -1.56      8.36 o 
 -14   4   6        0.03        8.58     14.02 o 
 -13   4   6        3.62        9.47      6.68 o 
 -12   4   6        6.90        2.70      5.80 o 
 -11   4   6       15.67       15.09      6.19 o 
 -10   4   6        6.02        4.84      5.34 o 
  -9   4   6       77.08       94.65      8.89 o 
  -8   4   6       70.43       72.68      7.81 o 
  -7   4   6        6.06        3.60      3.68 o 
  -6   4   6        0.28       -0.88      2.90 o 
  -5   4   6        5.54        5.96      2.87 o 
  -4   4   6        0.44        0.48      3.55 o 
  -3   4   6       23.84       24.73      4.25 o 
  -2   4   6        5.09        3.68      3.66 o 
  -1   4   6        2.45        1.20      3.11 o 
   0   4   6      248.23      209.08     15.03 o 
   1   4   6       36.59       42.09      6.70 o 
   2   4   6        8.20       11.60      5.24 o 
   3   4   6       13.98       10.94      5.49 o 
   4   4   6      215.10      225.00     13.39 o 
   5   4   6        0.82       -3.68      5.12 o 
   6   4   6        9.43       15.26      6.55 o 
   7   4   6        6.88        6.49      7.06 o 
   8   4   6        7.99        4.50      9.70 o 
 -13   5   6        2.04        9.82      6.56 o 
 -12   5   6       12.62       10.36      6.30 o 
 -11   5   6       17.02       19.69      6.67 o 
 -10   5   6        0.70        2.15      5.53 o 
  -9   5   6        8.04       16.24      5.32 o 
  -8   5   6      443.20      413.32     14.57 o 
  -7   5   6       35.00       34.53      8.91 o 
  -6   5   6        0.46       -0.15      5.64 o 
  -5   5   6        0.19       -3.96      3.51 o 
  -4   5   6        3.20       -3.56      4.51 o 
  -3   5   6       37.50       34.94      5.56 o 
  -2   5   6       35.88       42.12      5.72 o 
  -1   5   6      120.18      130.56      8.14 o 
   0   5   6        0.77       -2.67      3.38 o 
   1   5   6       10.74        8.59      6.27 o 
   2   5   6        0.19       -0.62      4.78 o 
   3   5   6        0.37        0.18      4.64 o 
   4   5   6       17.07        6.41      5.72 o 
   5   5   6       78.74       82.53     17.95 o 
   6   5   6        0.36       -2.60      5.29 o 
   7   5   6       18.91       18.39      8.26 o 
   8   5   6        2.84       -0.83      8.03 o 
 -13   6   6        0.30       -0.48      7.85 o 
 -12   6   6       12.05       15.67      9.15 o 
 -11   6   6        1.72       10.62      7.96 o 
 -10   6   6        0.10       -4.09      6.44 o 
  -9   6   6        0.94       13.09     17.25 o 
  -8   6   6        3.49        7.28      7.92 o 
  -7   6   6      516.01      495.99     33.72 o 
  -6   6   6       39.06       43.10      9.57 o 
  -5   6   6        5.06       -2.92      3.96 o 
  -4   6   6        0.07       -3.13      4.84 o 
  -3   6   6      171.14      174.99     13.81 o 
  -2   6   6      118.97      107.82     20.80 o 
  -1   6   6        9.21        8.98      4.89 o 
   0   6   6      108.05      109.78     23.60 o 
   1   6   6       15.22       10.98      5.42 o 
   2   6   6       49.71       64.02      7.95 o 
   3   6   6      128.49      124.20     10.32 o 
   4   6   6       42.31       37.73      7.38 o 
   5   6   6        0.05        0.21      5.73 o 
   6   6   6        0.62        3.09      5.94 o 
   7   6   6       10.98       12.28      7.94 o 
 -13   7   6        1.66        6.66      9.64 o 
 -12   7   6        1.95       -1.97      7.36 o 
 -11   7   6        2.18        0.47      7.67 o 
 -10   7   6       21.41       28.77      9.90 o 
  -9   7   6        1.27       -5.87      6.03 o 
  -8   7   6       16.70       18.79      8.05 o 
  -7   7   6       90.52      107.46     13.36 o 
  -6   7   6      231.24      223.96     16.78 o 
  -5   7   6        5.18        4.22      4.51 o 
  -4   7   6        2.74       -3.97      4.63 o 
  -3   7   6       27.68       40.37      8.23 o 
  -2   7   6        1.76        6.95      8.61 o 
  -1   7   6      295.04      282.71     13.69 o 
   0   7   6       55.27       49.54      9.63 o 
   1   7   6        6.36        1.84      5.98 o 
   2   7   6        2.94       -4.98      8.19 o 
   3   7   6        0.00       -0.12      6.76 o 
   4   7   6        0.38       10.83      7.54 o 
   5   7   6       74.88       85.66     13.74 o 
   6   7   6        0.44       -8.28      5.99 o 
   7   7   6       10.14       -3.46      7.28 o 
 -13   8   6        2.89      -12.98      9.15 o 
 -12   8   6        3.87        1.49      9.68 o 
 -11   8   6        1.42        9.86      8.42 o 
 -10   8   6       17.68       14.40     13.98 o 
  -9   8   6       52.24       44.40     10.62 o 
  -8   8   6        0.21       10.16      7.32 o 
  -7   8   6       62.95       60.24     11.27 o 
  -6   8   6       34.68       21.43      7.18 o 
  -5   8   6       82.22       69.35     11.39 o 
  -4   8   6        2.67        3.76      6.31 o 
  -3   8   6        9.96        6.43      7.53 o 
  -2   8   6      183.72      186.09     35.25 o 
  -1   8   6      230.37      241.49     16.55 o 
   0   8   6        0.45        4.77      7.92 o 
   1   8   6        4.26        5.07      6.31 o 
   2   8   6        2.23       -1.21      8.52 o 
   3   8   6        5.58        8.84      7.51 o 
   4   8   6        8.27        0.87      6.73 o 
   5   8   6       64.75       68.08     14.60 o 
   6   8   6       38.90       69.46     17.77 o 
   7   8   6        0.35       -0.11      9.11 o 
 -12   9   6        8.06        7.13      8.75 o 
 -11   9   6        1.65       -5.58      7.68 o 
 -10   9   6        6.33        3.10      7.15 o 
  -9   9   6        0.51        1.73      6.60 o 
  -8   9   6       11.09        9.38      7.47 o 
  -7   9   6       10.91       11.26      7.54 o 
  -6   9   6       27.94       35.53      7.06 o 
  -5   9   6        5.22       -3.38      4.84 o 
  -4   9   6       40.96       44.55      9.34 o 
  -3   9   6      102.14      126.31     13.54 o 
  -2   9   6      188.16      196.57     16.30 o 
  -1   9   6       31.02       18.65      7.98 o 
   0   9   6        0.41       -3.02      5.55 o 
   1   9   6        4.97       -8.04      5.36 o 
   2   9   6       48.19       52.99     13.46 o 
   3   9   6       92.21       75.02     13.69 o 
   4   9   6        3.55       -0.73      7.24 o 
   5   9   6        0.00       -4.63      7.10 o 
   6   9   6       16.61       18.22      9.85 o 
   7   9   6       11.89        3.48     12.79 o 
 -12  10   6        0.15        1.29      8.75 o 
 -11  10   6        0.44       16.26      9.51 o 
 -10  10   6       14.49       26.39     10.10 o 
  -9  10   6       14.24       10.20      7.97 o 
  -8  10   6        0.04        2.50     10.95 o 
  -7  10   6        0.66       -0.24      6.50 o 
  -6  10   6       96.38      120.67     31.96 o 
  -5  10   6      131.75      153.20     11.25 o 
  -4  10   6       36.57       33.89      7.32 o 
  -3  10   6        6.73        7.68      7.05 o 
  -2  10   6       15.43        8.66      9.77 o 
  -1  10   6       44.55       33.88      9.99 o 
   0  10   6       14.00        5.86      7.25 o 
   1  10   6        0.02       -3.90      6.48 o 
   2  10   6       21.78       34.21     15.37 o 
   3  10   6        2.96        5.98      7.41 o 
   4  10   6       13.98       -0.96     10.85 o 
   5  10   6        0.06       -4.50     22.10 o 
   6  10   6        5.50       14.83      9.21 o 
 -12  11   6        2.81      -14.06     11.01 o 
 -11  11   6        3.28        5.68      9.15 o 
 -10  11   6        2.00       14.27      9.24 o 
  -9  11   6       17.33       14.10      8.58 o 
  -8  11   6       20.19       29.38      9.46 o 
  -7  11   6        0.53        4.08      7.28 o 
  -6  11   6        5.43        1.42      5.68 o 
  -5  11   6      196.31      206.07     11.37 o 
  -4  11   6      221.92      246.35     13.83 o 
  -3  11   6       12.79       14.94      6.38 o 
  -2  11   6       89.77       90.29     10.86 o 
  -1  11   6       34.75       26.03      7.28 o 
   0  11   6       16.66       20.17      8.49 o 
   1  11   6        0.00        4.91      7.38 o 
   2  11   6       78.52       92.04     14.00 o 
   3  11   6        0.31       -1.75      7.29 o 
   4  11   6       26.89       27.09     10.84 o 
   5  11   6        1.05       -2.65      8.27 o 
   6  11   6        1.34        0.20      9.54 o 
 -11  12   6        0.10       -4.68      8.89 o 
 -10  12   6        1.13       -1.56      7.56 o 
  -9  12   6        6.45        9.50      8.74 o 
  -8  12   6        0.80        1.96     11.82 o 
  -7  12   6        0.13       -0.94      6.99 o 
  -6  12   6        0.55       -4.51      5.66 o 
  -5  12   6       56.64       66.24      8.16 o 
  -4  12   6      260.34      280.67     23.52 o 
  -3  12   6        5.03       13.32      8.72 o 
  -2  12   6      164.50      163.13     14.37 o 
  -1  12   6       11.48        9.87      6.40 o 
   0  12   6        1.33        4.21      7.35 o 
   1  12   6       24.80       11.67     11.36 o 
   2  12   6        0.23        9.84      8.29 o 
   3  12   6        0.84       -1.36      8.09 o 
   4  12   6        0.07        3.27      7.98 o 
   5  12   6        0.20       -2.93      8.70 o 
 -10  13   6        0.63        0.27      9.17 o 
  -9  13   6        0.15        1.19     12.92 o 
  -8  13   6        1.85        2.83     13.11 o 
  -7  13   6        3.16        2.78      7.55 o 
  -6  13   6       16.35       13.84      7.07 o 
  -5  13   6       27.37       17.41      5.91 o 
  -4  13   6      159.89      172.09     15.77 o 
  -3  13   6      135.36      131.40     12.32 o 
  -2  13   6       43.50       45.97      8.63 o 
  -1  13   6       10.09       11.57      5.40 o 
   0  13   6        2.32       -4.04      5.13 o 
   1  13   6       14.21       11.72      7.99 o 
   2  13   6       23.43       17.24      9.71 o 
   3  13   6        0.05        6.72      8.97 o 
   4  13   6       12.82       11.01     14.43 o 
   5  13   6        2.62        5.61      9.35 o 
 -10  14   6        0.07       -0.71      9.08 o 
  -9  14   6        0.80        1.99      8.10 o 
  -8  14   6        1.89       -1.90     10.95 o 
  -7  14   6        0.18        2.25     12.23 o 
  -6  14   6        0.02       -1.53      6.21 o 
  -5  14   6       15.97       12.82      7.38 o 
  -4  14   6       11.46       13.86      7.03 o 
  -3  14   6       73.75       78.54     10.82 o 
  -2  14   6       49.85       52.60     10.89 o 
  -1  14   6       55.61       38.54      7.75 o 
   0  14   6        3.35       -0.52      5.97 o 
   1  14   6        8.93       -6.32      7.97 o 
   2  14   6        0.82       -0.58      8.07 o 
   3  14   6       12.38        0.22      9.59 o 
   4  14   6        5.04       12.53     10.06 o 
  -9  15   6        0.98       10.74      9.60 o 
  -8  15   6        3.36       -0.77      8.51 o 
  -7  15   6       25.91        5.99      8.55 o 
  -6  15   6       14.37       20.85      7.70 o 
  -5  15   6       16.89        7.79      7.34 o 
  -4  15   6      151.72      135.99     13.03 o 
  -3  15   6        5.22        6.42      7.08 o 
  -2  15   6        0.65        5.91      6.90 o 
  -1  15   6       10.43       11.96      6.14 o 
   0  15   6       37.52       28.32      9.56 o 
   1  15   6        0.12       -4.05      6.71 o 
   2  15   6        0.49       -5.42     14.56 o 
   3  15   6        2.44       -0.17      8.57 o 
  -8  16   6        0.06       15.36     10.27 o 
  -7  16   6        0.17       -1.27     20.34 o 
  -6  16   6        7.20       -2.41      6.58 o 
  -5  16   6        0.97        1.27      7.01 o 
  -4  16   6       29.00       22.10      8.34 o 
  -3  16   6        9.58       10.10      7.23 o 
  -2  16   6      132.48      140.08     14.40 o 
  -1  16   6       14.30       13.21      7.65 o 
   0  16   6        4.19        4.77     13.02 o 
   1  16   6        0.39        3.06      7.47 o 
   2  16   6        2.07        0.46      8.76 o 
  -7  17   6        9.06        1.83      9.99 o 
  -6  17   6        3.71       11.33      8.05 o 
  -5  17   6       10.30       19.95      7.92 o 
  -4  17   6        0.00        5.55      7.36 o 
  -3  17   6        0.06        4.95      6.99 o 
  -2  17   6       58.57       54.89     10.34 o 
  -1  17   6       21.10       21.34      8.68 o 
   0  17   6        0.03       -2.19     12.07 o 
   1  17   6        0.45       -5.75      8.00 o 
  -6  18   6       14.36       -1.93     14.87 o 
  -5  18   6        1.19        5.61      7.42 o 
  -4  18   6        0.99        4.42      6.75 o 
  -3  18   6        5.39        1.33      7.83 o 
  -2  18   6        0.38       -1.39      6.47 o 
  -1  18   6       31.09       35.46      9.91 o 
   0  18   6        0.05       21.28     16.46 o 
 -13   1   7        0.81        9.08      7.03 o 
 -12   1   7        6.88       11.83      6.59 o 
 -11   1   7       15.28       19.63      5.93 o 
 -10   1   7       49.40       61.44      7.45 o 
  -9   1   7        4.83        3.62      6.75 o 
  -8   1   7        7.95        5.60      4.22 o 
  -7   1   7        5.73        3.43      3.96 o 
  -6   1   7       11.72       14.74      5.24 o 
  -5   1   7        0.00       -0.44      2.77 o 
  -4   1   7        0.07        0.63      3.22 o 
  -3   1   7       26.61       37.87     12.55 o 
  -2   1   7        0.36       -5.26      9.14 o 
  -1   1   7       31.57       39.32      8.73 o 
   0   1   7      257.09      289.94     16.73 o 
   1   1   7       19.44       13.66      7.44 o 
   2   1   7      387.50      405.47     40.71 o 
   3   1   7        0.01        5.54      7.03 o 
   4   1   7        3.18       -0.85      7.43 o 
   5   1   7        0.02        1.20      8.46 o 
   6   1   7        1.05        8.05     14.85 o 
   7   1   7        0.55        3.83      8.64 o 
 -13   2   7        8.92       13.80      6.82 o 
 -12   2   7       12.30       -0.83      5.83 o 
 -11   2   7        2.73        7.00      6.49 o 
 -10   2   7      102.12       84.45      9.68 o 
  -9   2   7        4.59        1.53      7.25 o 
  -8   2   7       10.69        6.08      4.22 o 
  -7   2   7        1.94       -1.98      3.45 o 
  -6   2   7        0.09        0.41      3.38 o 
  -5   2   7       50.48       53.46      5.20 o 
  -4   2   7        8.37        4.79      4.17 o 
  -3   2   7      163.93      150.06      9.04 o 
  -2   2   7        0.24        3.97      3.88 o 
  -1   2   7       55.73       59.90      9.73 o 
   0   2   7      136.07      150.97     13.65 o 
   1   2   7      258.36      243.97     16.73 o 
   2   2   7      127.92      159.14     14.68 o 
   3   2   7        0.56        6.39      7.26 o 
   4   2   7        1.08        0.23      7.55 o 
   5   2   7        9.96       13.94      6.82 o 
   6   2   7        3.73       -5.25      6.47 o 
 -13   3   7        6.81        6.40      7.00 o 
 -12   3   7        3.98        3.70      5.84 o 
 -11   3   7       11.51       14.86      6.89 o 
 -10   3   7      198.35      190.77     12.77 o 
  -9   3   7        0.00        4.10      5.14 o 
  -8   3   7        0.69        4.43      4.30 o 
  -7   3   7        0.10        2.90      4.20 o 
  -6   3   7        8.23       -1.94      5.79 o 
  -5   3   7       15.32       11.74      4.19 o 
  -4   3   7        0.05        4.43      4.58 o 
  -3   3   7       21.40       35.67      6.10 o 
  -2   3   7       44.64       33.38      5.69 o 
  -1   3   7        0.00        3.94      4.41 o 
   0   3   7      237.55      237.49     12.79 o 
   1   3   7       15.96       18.81      5.96 o 
   2   3   7        0.30        3.28      5.35 o 
   3   3   7        0.26        0.43      5.33 o 
   4   3   7        6.01       16.77      7.05 o 
   5   3   7        0.91        6.48      5.99 o 
   6   3   7       21.05       26.39     10.29 o 
 -13   4   7        6.63        4.91      6.81 o 
 -12   4   7        1.29       10.00      8.37 o 
 -11   4   7        5.60        5.27     10.20 o 
 -10   4   7        2.71       12.03      7.65 o 
  -9   4   7        9.35        8.37      7.58 o 
  -8   4   7       25.03       40.67      9.75 o 
  -7   4   7       20.17       23.38      8.15 o 
  -6   4   7       45.11       48.90     12.81 o 
  -5   4   7       60.95       74.63      8.66 o 
  -4   4   7       72.03       51.34      9.29 o 
  -3   4   7        9.38        8.08      4.30 o 
  -2   4   7       20.51       21.12      5.30 o 
  -1   4   7      353.77      383.29     15.23 o 
   0   4   7       63.28       72.96      8.60 o 
   1   4   7        5.57        4.88      5.51 o 
   2   4   7       50.55       56.04      8.52 o 
   3   4   7        6.98        3.94      6.78 o 
   4   4   7        3.50       -2.74      5.56 o 
   5   4   7       12.65       11.18      7.16 o 
   6   4   7       13.76       18.80      8.77 o 
 -13   5   7        6.58       14.00      9.34 o 
 -12   5   7        6.23        5.30      8.33 o 
 -11   5   7        0.40        1.11      7.41 o 
 -10   5   7        0.17       -5.63      6.61 o 
  -9   5   7        2.31        7.29      7.14 o 
  -8   5   7       77.56       80.84     12.44 o 
  -7   5   7        0.39        2.06      6.40 o 
  -6   5   7       30.62       40.18      9.58 o 
  -5   5   7       30.82       32.06      6.44 o 
  -4   5   7       27.08       28.94     12.50 o 
  -3   5   7        0.98        0.46      5.30 o 
  -2   5   7       90.21      106.48     13.00 o 
  -1   5   7      106.55      126.26     14.09 o 
   0   5   7        1.65        3.18      7.13 o 
   1   5   7       35.43       31.13      9.27 o 
   2   5   7       41.02       49.10      8.40 o 
   3   5   7       88.27      112.95     11.29 o 
   4   5   7        1.02       -7.78      5.19 o 
   5   5   7       14.45       17.26      7.46 o 
   6   5   7       45.22       64.34     10.65 o 
 -13   6   7        0.28        4.41      9.48 o 
 -12   6   7        0.72       11.22     12.21 o 
 -11   6   7        2.22        2.59      9.33 o 
 -10   6   7        0.30        2.77      7.43 o 
  -9   6   7       33.48       42.16     17.34 o 
  -8   6   7       30.38       30.09      9.41 o 
  -7   6   7       36.86       23.25      8.87 o 
  -6   6   7        0.00        0.77      6.61 o 
  -5   6   7       32.93       36.54      7.21 o 
  -4   6   7       25.64       12.96      6.71 o 
  -3   6   7       64.06       68.26     11.01 o 
  -2   6   7       58.89       65.25     11.31 o 
  -1   6   7        0.41        2.94      5.89 o 
   0   6   7       26.84       44.48     19.55 o 
   1   6   7        1.62        3.34      7.38 o 
   2   6   7       56.71       57.99     17.58 o 
   3   6   7       42.88       45.97     11.33 o 
   4   6   7       39.49       34.62     10.61 o 
   5   6   7        1.08       -1.73     10.04 o 
   6   6   7       18.96       36.71     11.66 o 
 -12   7   7        3.67       20.46     10.73 o 
 -11   7   7        8.19        7.54      8.67 o 
 -10   7   7       18.03       30.22     10.45 o 
  -9   7   7        7.27        7.10     16.03 o 
  -8   7   7       38.07       26.67     10.56 o 
  -7   7   7       11.81       11.99      7.78 o 
  -6   7   7        5.59       -4.40      5.80 o 
  -5   7   7        5.18       -3.50      5.16 o 
  -4   7   7       94.37       97.19     16.09 o 
  -3   7   7       67.36       54.69     10.24 o 
  -2   7   7        2.27       -1.86      6.26 o 
  -1   7   7       10.79        5.97      6.70 o 
   0   7   7        2.14        5.07      6.84 o 
   1   7   7        3.57        6.36      6.84 o 
   2   7   7       12.28        6.00      7.46 o 
   3   7   7        8.11       11.46      8.86 o 
   4   7   7       31.80       48.98     12.12 o 
   5   7   7       27.14       61.44     13.07 o 
   6   7   7        1.32      -12.71      9.43 o 
 -12   8   7        0.48       10.57      9.71 o 
 -11   8   7        0.00        4.67      8.44 o 
 -10   8   7       17.83        9.14      8.17 o 
  -9   8   7        3.48       15.08     16.44 o 
  -8   8   7       24.13       18.35     13.42 o 
  -7   8   7       68.87       77.01     12.82 o 
  -6   8   7        2.47        5.68      7.80 o 
  -5   8   7       32.26       36.44      8.54 o 
  -4   8   7       39.11       35.80      9.47 o 
  -3   8   7        3.73        2.63      6.76 o 
  -2   8   7       24.55       25.63     15.10 o 
  -1   8   7        0.00       -5.07      6.17 o 
   0   8   7      134.96      154.08     15.69 o 
   1   8   7       44.83       42.83     10.49 o 
   2   8   7        0.04       11.76      8.29 o 
   3   8   7        0.52       -3.11      7.42 o 
   4   8   7        4.44       -8.63      7.29 o 
   5   8   7       10.83       10.94     17.71 o 
 -12   9   7        8.86        5.87      9.37 o 
 -11   9   7        2.23        9.76     14.12 o 
 -10   9   7        8.92       19.66     12.07 o 
  -9   9   7        1.43       13.16      8.74 o 
  -8   9   7        2.93       -1.74      6.72 o 
  -7   9   7       43.03       50.23     11.15 o 
  -6   9   7        8.91        3.17      6.88 o 
  -5   9   7        0.12       -1.57      4.87 o 
  -4   9   7        9.99       11.23      7.36 o 
  -3   9   7       11.58       23.93      9.04 o 
  -2   9   7       63.49       53.08     11.21 o 
  -1   9   7        9.63       20.45      9.43 o 
   0   9   7       19.10       28.48      9.18 o 
   1   9   7        1.66       -2.08      6.37 o 
   2   9   7       11.82       29.21     12.84 o 
   3   9   7        0.01        9.83     11.78 o 
   4   9   7        3.19       -2.28      7.81 o 
   5   9   7        3.11       -2.38      9.52 o 
 -11  10   7       23.09       28.72     12.09 o 
 -10  10   7        4.73       -1.16      7.96 o 
  -9  10   7        0.42        3.25      7.85 o 
  -8  10   7        2.47        3.51      7.78 o 
  -7  10   7        8.33        6.46      8.31 o 
  -6  10   7       78.69       84.11     13.68 o 
  -5  10   7       11.77       10.71      6.43 o 
  -4  10   7      191.69      180.65     16.54 o 
  -3  10   7        7.21        1.72      6.81 o 
  -2  10   7       20.44       19.61     13.15 o 
  -1  10   7        2.07        6.32      9.04 o 
   0  10   7        3.56       -3.54      7.29 o 
   1  10   7        0.01        0.82      7.47 o 
   2  10   7        4.49       14.32     16.86 o 
   3  10   7       11.68        2.26      8.12 o 
   4  10   7        4.36       -6.00      8.45 o 
   5  10   7       10.84       -2.94     12.63 o 
 -11  11   7        0.50        9.00     10.46 o 
 -10  11   7        3.82       14.17      9.83 o 
  -9  11   7        1.14       -5.35      8.36 o 
  -8  11   7        1.23      -10.96      9.66 o 
  -7  11   7        1.98        3.69      7.60 o 
  -6  11   7        5.92       -0.62      7.08 o 
  -5  11   7       60.93       47.05     15.55 o 
  -4  11   7      196.72      226.94     23.52 o 
  -3  11   7        4.64        1.24      7.46 o 
  -2  11   7       10.99       12.21      8.44 o 
  -1  11   7        4.42       -1.75      7.45 o 
   0  11   7        9.41       21.01      8.98 o 
   1  11   7       14.86        7.35      8.61 o 
   2  11   7       39.78       30.55     11.05 o 
   3  11   7        2.20       -3.93      8.53 o 
   4  11   7        7.78      -11.41      8.45 o 
 -10  12   7       10.09       20.25     12.84 o 
  -9  12   7        3.78       -3.28      7.58 o 
  -8  12   7        0.60      -11.53     11.05 o 
  -7  12   7       14.10       18.88      9.49 o 
  -6  12   7        3.55        5.94      7.74 o 
  -5  12   7       18.38       32.79     10.45 o 
  -4  12   7       26.69       18.42     12.69 o 
  -3  12   7        0.06       -1.40      7.10 o 
  -2  12   7        1.54       -3.94      6.64 o 
  -1  12   7        3.04        6.29      8.58 o 
   0  12   7        0.08       10.42      8.05 o 
   1  12   7       27.33       39.42     11.14 o 
   2  12   7       10.02       21.25     10.21 o 
   3  12   7        1.20       -3.77      9.03 o 
  -9  13   7       14.55       37.45     12.48 o 
  -8  13   7        0.11       -7.35      7.54 o 
  -7  13   7        0.17       -6.18      7.43 o 
  -6  13   7      112.63      110.24     15.90 o 
  -5  13   7        9.43        6.67      7.29 o 
  -4  13   7        0.00        7.67      9.02 o 
  -3  13   7        4.36        5.65      7.56 o 
  -2  13   7        0.00       -8.27      6.97 o 
  -1  13   7        7.61       22.10      9.30 o 
   0  13   7        0.59       -1.37      7.93 o 
   1  13   7        0.81      -11.02      7.35 o 
   2  13   7        4.24        6.64      8.60 o 
   3  13   7        0.19        1.54      9.84 o 
  -9  14   7        2.20       -6.32      9.95 o 
  -8  14   7        1.22       -4.05      8.56 o 
  -7  14   7        0.71        4.78      8.29 o 
  -6  14   7        0.20       -4.42      9.62 o 
  -5  14   7        8.66        4.64      7.47 o 
  -4  14   7      160.21      154.33     14.26 o 
  -3  14   7        0.20       -1.62      7.72 o 
  -2  14   7        3.25        5.52      7.01 o 
  -1  14   7        1.64       -2.06      9.83 o 
   0  14   7        0.46       13.54      9.34 o 
   1  14   7        0.05        3.33      8.81 o 
   2  14   7        3.06        9.43      9.83 o 
  -8  15   7        0.16       -5.80      9.04 o 
  -7  15   7        2.55        9.96      9.62 o 
  -6  15   7       16.45       17.91      9.59 o 
  -5  15   7        7.69      -10.43      6.95 o 
  -4  15   7       41.62       48.36     10.64 o 
  -3  15   7        0.45        3.47      6.58 o 
  -2  15   7        0.83       -3.55      6.20 o 
  -1  15   7        3.19        6.86      9.53 o 
   0  15   7        0.84       -6.43      9.17 o 
   1  15   7        1.18      -12.81      8.54 o 
  -7  16   7        1.39       -3.90     14.02 o 
  -6  16   7        0.18       -3.95      8.57 o 
  -5  16   7       25.22       12.69      8.26 o 
  -4  16   7        7.31        2.72      7.40 o 
  -3  16   7        0.16        5.09      7.34 o 
  -2  16   7        1.49       -2.89      5.90 o 
  -1  16   7        3.41       -6.70     15.24 o 
   0  16   7        5.20      -15.34     10.35 o 
  -4  17   7        1.04        7.80     13.87 o 
  -3  17   7        2.96        0.50     13.79 o 
 -12   0   8       46.45       34.57     13.91 o 
 -11   0   8       39.77       50.99     14.52 o 
 -10   0   8        3.53        4.48      6.87 o 
  -9   0   8        3.32        7.80      7.15 o 
  -8   0   8        1.69       -6.11      6.07 o 
  -7   0   8       17.72       20.38      9.89 o 
  -6   0   8       19.41       12.39      6.95 o 
  -5   0   8      216.48      237.96     15.82 o 
  -4   0   8        4.04        1.01      5.33 o 
  -3   0   8        4.57      -11.76      7.84 o 
  -2   0   8       76.42      111.83     18.27 o 
  -1   0   8      206.39      155.48     21.28 o 
   0   0   8       55.10       97.23     18.93 o 
   1   0   8        5.74      -12.09     10.08 o 
   2   0   8       41.74       43.34     15.64 o 
   3   0   8       48.74       61.30     17.58 o 
   4   0   8        0.33        4.91     12.17 o 
   5   0   8        0.61       -1.97     14.10 o 
 -12   1   8       39.25       55.55      9.46 o 
 -11   1   8       30.49       29.56      7.82 o 
 -10   1   8        7.78       12.13      6.37 o 
  -9   1   8        3.30       -0.87      5.17 o 
  -8   1   8        9.68        5.50      5.45 o 
  -7   1   8        2.46        3.09      4.54 o 
  -6   1   8       10.60       13.78      5.08 o 
  -5   1   8        3.41        1.76      4.16 o 
  -4   1   8       38.07       46.26      7.73 o 
  -3   1   8        0.28       -6.55      4.37 o 
  -2   1   8        0.10        6.13      6.75 o 
  -1   1   8       19.41        7.99      7.36 o 
   0   1   8      164.23      173.30     16.01 o 
   1   1   8        6.28        0.22      7.30 o 
   2   1   8       13.84       24.91      9.36 o 
   3   1   8        1.23        1.34      8.15 o 
   4   1   8       15.29       15.54     10.54 o 
   5   1   8        2.04        5.91      7.75 o 
 -12   2   8        0.83        1.74      6.49 o 
 -11   2   8        0.02       12.23      6.82 o 
 -10   2   8        4.34       -3.85      6.91 o 
  -9   2   8        5.48        7.70      7.87 o 
  -8   2   8        0.90        1.38      7.22 o 
  -7   2   8       12.44        9.79      7.66 o 
  -6   2   8       26.89       19.86     17.40 o 
  -5   2   8        0.00        3.98      5.17 o 
  -4   2   8        8.21       12.66      4.63 o 
  -3   2   8       20.50       18.46      5.12 o 
  -2   2   8        3.57        3.66      4.82 o 
  -1   2   8       94.30      136.15     11.74 o 
   0   2   8      186.66      238.46     15.08 o 
   1   2   8        9.09       10.08      6.48 o 
   2   2   8       18.78       25.60      7.30 o 
   3   2   8       14.38       26.03      7.98 o 
   4   2   8        0.00       -1.65     13.80 o 
   5   2   8        0.21       -1.28     12.21 o 
 -12   3   8        6.85       18.07      9.61 o 
 -11   3   8        6.59       15.33      8.90 o 
 -10   3   8       36.21       43.33     10.64 o 
  -9   3   8       15.36       15.76      8.61 o 
  -8   3   8        0.30        5.79     10.16 o 
  -7   3   8       12.80        4.37      8.44 o 
  -6   3   8       37.01       41.25     17.31 o 
  -5   3   8        3.79        3.02      4.98 o 
  -4   3   8        2.21        9.35      6.21 o 
  -3   3   8       19.69       27.41      8.10 o 
  -2   3   8        9.82        6.36      6.22 o 
  -1   3   8        4.04        6.84      5.23 o 
   0   3   8       53.50       61.04      9.56 o 
   1   3   8        0.42        3.15      5.65 o 
   2   3   8        1.59        2.29      5.86 o 
   3   3   8        1.66        1.98      6.53 o 
   4   3   8       17.89       18.56      8.20 o 
   5   3   8        0.40        5.53      8.66 o 
 -12   4   8        0.44      -10.61      8.11 o 
 -11   4   8        0.96        6.92      9.11 o 
 -10   4   8       13.26       13.08      8.12 o 
  -9   4   8        0.12       -2.86      7.08 o 
  -8   4   8        5.39       14.09     11.09 o 
  -7   4   8        0.03       -2.90      6.58 o 
  -6   4   8        0.21       -4.19      6.76 o 
  -5   4   8       13.44       10.48      6.18 o 
  -4   4   8       21.88       35.03      8.74 o 
  -3   4   8        9.80       10.62      6.98 o 
  -2   4   8        9.66       12.34      6.96 o 
  -1   4   8       33.37       43.28     10.12 o 
   0   4   8        3.96       13.17      8.46 o 
   1   4   8        0.51        1.74      6.82 o 
   2   4   8       82.12       81.16     13.63 o 
   3   4   8        4.79        8.16     18.95 o 
   4   4   8        0.75        4.43      6.97 o 
 -12   5   8        1.59        5.56      8.77 o 
 -11   5   8       16.94       33.76     11.69 o 
 -10   5   8        9.28       13.16      8.42 o 
  -9   5   8        6.23       12.89      8.40 o 
  -8   5   8        0.00       -7.42      6.41 o 
  -7   5   8        1.49        8.32      7.74 o 
  -6   5   8       51.17       63.41     11.58 o 
  -5   5   8        4.62        6.28      5.44 o 
  -4   5   8        9.57        0.30      6.59 o 
  -3   5   8       48.98       62.06     19.24 o 
  -2   5   8       24.65       11.98      8.40 o 
  -1   5   8       10.42       18.00      7.76 o 
   0   5   8        0.84       -0.02      6.77 o 
   1   5   8        0.04       -3.62      6.84 o 
   2   5   8        5.12       13.74     18.16 o 
   3   5   8        7.36        1.84      7.91 o 
   4   5   8        8.33        9.01      9.73 o 
 -12   6   8        1.49       -0.60      9.65 o 
 -11   6   8        0.03       -1.17      8.65 o 
 -10   6   8        0.26        3.07     12.42 o 
  -9   6   8        0.02        5.55      7.79 o 
  -8   6   8        0.10       -7.85     12.30 o 
  -7   6   8       15.17       18.41      8.57 o 
  -6   6   8       10.84       15.78      8.58 o 
  -5   6   8        2.03        2.50      5.42 o 
  -4   6   8       22.13       13.06      7.50 o 
  -3   6   8       91.79       95.51     13.93 o 
  -2   6   8       36.60       38.60     27.68 o 
  -1   6   8       53.14       64.74     11.80 o 
   0   6   8       26.51       35.15     17.11 o 
   1   6   8        4.07        5.56      7.65 o 
   2   6   8        0.42       -8.49      7.16 o 
   3   6   8        0.12       -1.45      8.67 o 
   4   6   8        9.34        6.36      9.52 o 
 -11   7   8        0.43        2.57     17.31 o 
 -10   7   8        1.56        6.45      8.86 o 
  -9   7   8        1.93        7.23      8.03 o 
  -8   7   8        0.60        0.07      7.15 o 
  -7   7   8       13.30       12.03     10.22 o 
  -6   7   8       21.73       18.61      8.86 o 
  -5   7   8        7.47        9.65      6.01 o 
  -4   7   8       33.16       32.97      9.36 o 
  -3   7   8       23.65        9.42      7.57 o 
  -2   7   8       67.07       77.42     12.42 o 
  -1   7   8        3.39       16.36      8.17 o 
   0   7   8        0.78       -7.51     10.14 o 
   1   7   8        5.71       11.25      8.85 o 
   2   7   8        2.54        8.57      8.83 o 
   3   7   8        2.24       -0.41      8.50 o 
   4   7   8       26.20       36.12     16.19 o 
 -11   8   8        0.04        2.00      9.31 o 
 -10   8   8        1.21        1.36      8.68 o 
  -9   8   8        0.92        3.24      8.65 o 
  -8   8   8        3.55        1.76      8.44 o 
  -7   8   8       17.86       12.31      8.85 o 
  -6   8   8        0.00        5.14      9.89 o 
  -5   8   8        1.63        5.07      7.48 o 
  -4   8   8       15.68        7.68      7.78 o 
  -3   8   8        7.86        7.98     12.94 o 
  -2   8   8        1.07       10.39      7.70 o 
  -1   8   8       22.39       23.11     11.51 o 
   0   8   8        3.30       -1.70      7.62 o 
   1   8   8        3.46        0.02      8.17 o 
   2   8   8        0.09       -4.94      8.09 o 
   3   8   8        0.00        7.50      9.10 o 
 -11   9   8        7.35        8.41      9.19 o 
 -10   9   8        0.24        5.06      9.85 o 
  -9   9   8        0.12       -0.98      8.52 o 
  -8   9   8        5.33       -0.52      8.53 o 
  -7   9   8       13.79       12.04     12.61 o 
  -6   9   8        1.15        0.74      9.14 o 
  -5   9   8        2.24       11.05      8.15 o 
  -4   9   8       15.15        9.49      8.22 o 
  -3   9   8        0.14       -3.56      7.41 o 
  -2   9   8       20.54       22.60     10.62 o 
  -1   9   8        9.24       26.31      9.87 o 
   0   9   8       68.02       55.69     12.19 o 
   1   9   8        2.68        4.60      8.52 o 
   2   9   8       14.28       25.53     11.38 o 
   3   9   8       10.86        2.94      9.54 o 
 -10  10   8        0.24       -2.15      9.79 o 
  -9  10   8        0.60        3.95      8.52 o 
  -8  10   8        1.52       -7.94      7.88 o 
  -7  10   8        5.14        2.05      8.55 o 
  -6  10   8       27.98       37.10     11.05 o 
  -5  10   8        0.20       10.01      7.82 o 
  -4  10   8       15.67       10.65      8.48 o 
  -3  10   8       30.27       24.17     12.86 o 
  -2  10   8        5.40       -1.47      7.34 o 
  -1  10   8        4.10       -7.51     12.25 o 
   0  10   8        0.10       -4.69      7.87 o 
   1  10   8        0.47       -2.91      7.86 o 
   2  10   8        2.14       -2.90      8.63 o 
  -9  11   8        2.46       -0.58     14.72 o 
  -8  11   8        0.90        7.64      9.12 o 
  -7  11   8        0.05       -1.04      8.90 o 
  -6  11   8        1.23        5.13      8.29 o 
  -5  11   8        2.30       -3.19      7.74 o 
  -4  11   8        4.17        4.14      8.33 o 
  -3  11   8        0.48       -5.98      7.15 o 
  -2  11   8        0.15       -4.95      8.07 o 
  -1  11   8        0.80       -1.71      8.19 o 
   0  11   8       14.43       14.03     10.20 o 
   1  11   8        4.51       -1.18      8.97 o 
   2  11   8        2.48        4.13     13.94 o 
  -9  12   8        0.58       -1.82     13.56 o 
  -8  12   8        1.76        3.87      9.01 o 
  -7  12   8        6.76        4.22      9.23 o 
  -6  12   8       89.96       91.38     15.49 o 
  -5  12   8       23.03       29.02      8.60 o 
  -4  12   8        0.21        6.72      8.71 o 
  -3  12   8        0.11       -7.57      7.70 o 
  -2  12   8        0.01       -5.15      8.08 o 
  -1  12   8        0.52        2.86      9.01 o 
   0  12   8       13.71       -0.88     13.83 o 
   1  12   8        9.23       19.02     11.17 o 
  -8  13   8        0.06        4.67     12.05 o 
  -7  13   8       12.82        2.76      9.70 o 
  -6  13   8        9.02       25.82      9.96 o 
  -5  13   8        6.75        9.34      7.64 o 
  -4  13   8        0.11        0.84      8.13 o 
  -3  13   8        2.44       -6.16      8.83 o 
  -2  13   8        2.49        0.92      8.49 o 
  -1  13   8        0.01        3.01      9.60 o 
   0  13   8        0.90      -12.08      8.06 o 
  -6  14   8        3.75        7.39      9.44 o 
  -5  14   8        0.10        0.97      7.61 o 
  -4  14   8        7.45       -2.58      8.54 o 
  -3  14   8        0.01        1.46      8.94 o 
  -2  14   8        0.44      -11.86     17.87 o 
  -1  14   8        0.31        0.50     11.65 o 
 -11   1   9        9.70        9.31     13.09 o 
 -10   1   9        0.05       -6.41     10.28 o 
  -9   1   9        1.22       -1.91      7.78 o 
  -8   1   9        0.52        4.76      7.94 o 
  -7   1   9        0.23        6.14     12.52 o 
  -6   1   9        3.83       -4.72      6.80 o 
  -5   1   9       14.92        7.05      9.27 o 
  -4   1   9        4.89        6.30      5.09 o 
  -3   1   9        2.56        8.21      5.97 o 
  -2   1   9       14.13        9.05      6.76 o 
  -1   1   9       29.93       28.33     10.16 o 
   0   1   9        9.96       18.95      9.78 o 
   1   1   9        0.46       -7.94      7.67 o 
   2   1   9        0.90       -0.64      6.67 o 
   3   1   9        0.94        9.48      7.70 o 
 -11   2   9        4.62       -7.92     11.78 o 
 -10   2   9        5.12       -3.31      7.94 o 
  -9   2   9        1.59        3.59      8.25 o 
  -8   2   9        6.00        5.40     10.41 o 
  -7   2   9       21.61       24.30      8.77 o 
  -6   2   9        0.43        6.73      8.16 o 
  -5   2   9        3.13       11.37      7.93 o 
  -4   2   9        0.24       -0.10      5.55 o 
  -3   2   9       43.18       49.89     11.21 o 
  -2   2   9       11.11       -1.81      6.88 o 
  -1   2   9       38.42       66.47     12.28 o 
   0   2   9        0.01        6.04      6.41 o 
   1   2   9        0.22       -5.32      9.42 o 
   2   2   9        2.11       -1.43      6.53 o 
 -11   3   9        3.96        1.71      9.29 o 
 -10   3   9        0.09       -5.31      7.88 o 
  -9   3   9        0.15        9.36      8.84 o 
  -8   3   9        9.28       13.74      8.67 o 
  -7   3   9        7.82       14.69      8.60 o 
  -6   3   9       16.31       21.90      9.40 o 
  -5   3   9       13.30       19.23      8.38 o 
  -4   3   9        0.01       -7.82      5.88 o 
  -3   3   9       13.01       10.49      7.93 o 
  -2   3   9        4.87        7.18      7.27 o 
  -1   3   9       21.61       25.83     13.96 o 
   0   3   9        0.77        8.00     13.31 o 
   1   3   9        0.18       -4.45      7.47 o 
   2   3   9        0.36        0.46      8.32 o 
 -11   4   9        5.00        6.96      9.14 o 
 -10   4   9        1.23        0.42      9.11 o 
  -9   4   9        0.78       -0.37      8.69 o 
  -8   4   9        1.25        0.45      7.79 o 
  -7   4   9        0.90        6.85      8.31 o 
  -6   4   9        0.22        1.50      7.82 o 
  -5   4   9        7.39       17.45      8.74 o 
  -4   4   9        3.23       12.43      7.87 o 
  -3   4   9        0.10       -1.62      7.00 o 
  -2   4   9       12.10       23.15      9.73 o 
  -1   4   9       18.62       13.61      8.86 o 
   0   4   9        0.09       -5.19     16.15 o 
   1   4   9        5.33        0.42      8.45 o 
   2   4   9        0.10        8.81      9.96 o 
 -11   5   9        0.81       11.63     14.87 o 
 -10   5   9        3.04        0.82     12.01 o 
  -9   5   9       24.06       41.68     11.31 o 
  -8   5   9       20.48       16.37     22.83 o 
  -7   5   9        0.21       -0.80      8.48 o 
  -6   5   9        1.80        9.38      8.13 o 
  -5   5   9        0.89       -1.04      9.33 o 
  -4   5   9       11.90       11.24      8.64 o 
  -3   5   9       16.17       18.82      9.43 o 
  -2   5   9        0.17       11.33      8.09 o 
  -1   5   9        0.96        1.48      7.78 o 
   0   5   9        8.06       22.18      9.83 o 
   1   5   9        0.78       -6.31      7.00 o 
   2   5   9       11.31       14.43      9.95 o 
 -10   6   9        0.23       11.29      9.76 o 
  -9   6   9       14.76       16.69     11.43 o 
  -8   6   9        0.42        2.62      8.51 o 
  -7   6   9        4.00       -4.79      7.68 o 
  -6   6   9        5.21       12.74      9.03 o 
  -5   6   9        0.06        2.25      8.43 o 
  -4   6   9        0.09       -1.37     10.37 o 
  -3   6   9        0.57       -8.14      6.75 o 
  -2   6   9        6.84       11.39      8.77 o 
  -1   6   9        3.22        6.17      7.89 o 
   0   6   9        0.93       -1.39      7.73 o 
   1   6   9        0.47        7.87      9.25 o 
   2   6   9        0.07        0.50     12.98 o 
 -10   7   9        0.00        1.04      9.14 o 
  -9   7   9        4.41       33.12     11.99 o 
  -8   7   9        0.00       -2.39      8.07 o 
  -7   7   9        3.92        7.95      9.29 o 
  -6   7   9        2.36        2.36      8.71 o 
  -5   7   9        2.24        9.05      8.95 o 
  -4   7   9        0.42       -1.62      7.57 o 
  -3   7   9       31.48       29.04     10.38 o 
  -2   7   9        7.21        9.93     14.23 o 
  -1   7   9        9.13        4.24      8.64 o 
   0   7   9        0.06      -10.30      7.49 o 
   1   7   9        0.33       -0.88      9.01 o 
  -9   8   9        0.57        2.15      9.46 o 
  -8   8   9        2.94       -5.84      8.72 o 
  -7   8   9        9.16        5.92      8.60 o 
  -6   8   9        3.80       14.19      9.72 o 
  -5   8   9        0.03       -2.48      7.48 o 
  -4   8   9        0.62      -11.48     11.99 o 
  -3   8   9       11.81       13.53      7.70 o 
  -2   8   9       14.57       31.77     15.20 o 
  -1   8   9        0.11        0.28      8.03 o 
   0   8   9        1.44        2.27      8.90 o 
   1   8   9        3.21       12.17     13.91 o 
  -9   9   9        0.12        5.08     13.11 o 
  -8   9   9        0.60       -3.42      9.50 o 
  -7   9   9        3.01        6.73      9.88 o 
  -6   9   9       13.46       23.98     10.77 o 
  -5   9   9        2.53       -1.39     11.94 o 
  -4   9   9       21.43       30.11     11.61 o 
  -3   9   9        0.60       -9.17      6.12 o 
  -2   9   9       12.72       20.43     10.05 o 
  -1   9   9        0.85       -2.47      8.92 o 
   0   9   9        0.26       -0.11      8.77 o 
  -8  10   9        1.54        6.97     10.85 o 
  -7  10   9       32.43       34.02     12.05 o 
  -6  10   9       10.68       10.98     10.31 o 
  -5  10   9       17.25       20.51     15.10 o 
  -4  10   9        0.07       -5.57      8.37 o 
  -3  10   9        0.12        1.61      7.16 o 
  -2  10   9        9.92       14.48     10.27 o 
  -1  10   9        1.35       -8.64     14.39 o 
  -7  11   9        1.33       14.49     15.61 o 
  -6  11   9        0.15        6.75      9.95 o 
  -5  11   9        0.05        6.25     11.43 o 
  -4  11   9        8.18        2.52     19.62 o 
  -3  11   9        0.23       -3.82      7.36 o 
  -2  11   9        3.48      -14.95     13.91 o 
  -5  12   9        2.33        0.62     12.67 o 
  -4   0  10       30.07       37.82     13.17 o 
  -3   0  10       14.52       32.83     22.17 o 
  -2   0  10        0.36       -1.67      7.35 o 
  -1   0  10        9.34       -4.33     13.06 o 
  -5   1  10        0.05       -1.74     13.17 o 
  -4   1  10        0.95       10.09      8.00 o 
  -3   1  10       14.31       17.76      9.39 o 
  -2   1  10        0.65        6.97      8.38 o 
  -1   1  10        2.91       13.23      8.20 o 
  -8   2  10        3.72        6.22     12.52 o 
  -7   2  10        1.41       -7.18     12.55 o 
  -6   2  10        3.72       11.74     12.63 o 
  -5   2  10        4.24       -7.26     13.15 o 
  -4   2  10        4.27       10.31      9.20 o 
  -3   2  10       26.38       45.57     11.92 o 
  -2   2  10       14.90       21.15      9.88 o 
  -1   2  10        1.63        5.01     12.38 o 
  -9   3  10        0.18       -1.83      8.15 o 
  -8   3  10        0.07       16.07     10.39 o 
  -7   3  10        0.14       -7.72     12.17 o 
  -6   3  10        2.45       -1.05     14.52 o 
  -5   3  10        1.30       -3.94     11.72 o 
  -4   3  10        2.86       -6.07     11.88 o 
  -3   3  10       31.67       46.81     11.67 o 
  -2   3  10       11.18       10.36      9.83 o 
  -1   3  10        0.09       -8.14     10.06 o 
  -9   4  10        3.97       14.14     15.64 o 
  -8   4  10        1.56        1.89      9.54 o 
  -7   4  10        0.00        1.67      8.73 o 
  -6   4  10        1.84       18.14     10.17 o 
  -5   4  10        1.01        0.67      8.49 o 
  -4   4  10        0.99        5.85      8.96 o 
  -3   4  10        1.41        0.36      8.29 o 
  -2   4  10        0.44        4.34      9.16 o 
  -1   4  10        5.05        5.04      9.06 o 
  -8   5  10        1.06        6.33      9.73 o 
  -7   5  10        0.47        6.17      9.39 o 
  -6   5  10        0.05        9.89      9.34 o 
  -5   5  10        3.45        8.74      9.12 o 
  -4   5  10        3.88       -2.72      8.22 o 
  -3   5  10       37.01       68.91     14.06 o 
  -2   5  10        0.01        0.01     10.51 o 
  -8   6  10        0.58       -7.11     12.63 o 
  -7   6  10        2.92       -0.77      9.86 o 
  -6   6  10        0.48        4.90      9.21 o 
  -5   6  10        0.48        8.34      9.76 o 
  -4   6  10        0.60        4.71     11.11 o 
  -3   6  10        4.17        6.48     14.49 o 
  -2   6  10        0.06       -6.05      8.62 o 
  -7   7  10        4.43       -2.12     14.14 o 
  -6   7  10        0.37       29.28     11.41 o 
  -5   7  10        2.50        5.63     10.30 o 
  -4   7  10        8.83        8.73      9.33 o 
  -3   7  10        1.43        4.94      8.67 o 
  -5   8  10        2.04       -4.52     11.86 o 
                                                 
